# Supplementary material for: Knowledge, beliefs, attitude, and practices of E-cigarette use among dental students: A multinational survey
Source: PLoS One. 2022 Oct 27;17(10):e0276191. doi: 10.1371/journal.pone.0276191 (PMC9612543; doi:10.1371/journal.pone.0276191)
Supplement: S1 Data — (XLSX) [file pone.0276191.s003.xlsx]

## Sheet: ALL COUNTRIES
Index for all	Index for country	Country	Gender	Age groups	Study level	Clinical stage	Marital status	Heard about E-cigarettes	Tried E-cigarette	Currently smoker	Family member or friends smoke E-cigarette	E-cigarettes are approved by FDA	E-cigarettes are harmful to my health	E-cigarettes reduce passive smoking	E-cigarettes are less harmful than tobacco cigarette	Better option for my patients than tobacco products	E-cigarettes are addictive	E-cigarettes pose a lower risk of cancer	E-cigarettes helps for smoke cessation	It is essential for a dentist to be educated about E-cigarettes	E-cigarettes should be banned	Time to be educated about harmful effects of E-cigarettes	Feeling confident to discuss harmful effects of tobacco cigarettes	Feeling confident to discuss harmful effects of E-cigarettes	Superiorty among friends	Feel more pleasure	Relieve stress	I want to quit smoking	Duration of smoking	Smoking per day	When start smoking	Reducing smoking	Protect my family	Avoid smoking ban	Economic reasons	Enjoy flavors
1	1	Croatia	Female	≤ 20 years	2nd level	Pre-clinical	Unmarried	Yes	Yes	Never smoke	No	No	Yes	No	No	Yes/Don't know	Yes	Yes/Don't know	Disagree	Agree	Disagree	At school	Agree	Agree	9999	9999	9999	9999	9999	9999	9999	9999	9999	9999	9999	9999
2	2	Croatia	Female	≤ 20 years	1st level	Pre-clinical	Unmarried	Yes	No	Never smoke	No	Yes/Don't know	Yes	Yes/Don't know	No	Yes/Don't know	Yes	Yes/Don't know	Disagree	Agree	Neutral	At school	Agree	Agree	9999	9999	9999	9999	9999	9999	9999	9999	9999	9999	9999	9999
3	3	Croatia	Female	≤ 20 years	2nd level	Pre-clinical	Unmarried	Yes	No	Never smoke	No	Yes/Don't know	Yes	Yes/Don't know	No	Yes/Don't know	Yes	Yes/Don't know	Disagree	Agree	Agree	At school	Agree	Neutral	9999	9999	9999	9999	9999	9999	9999	9999	9999	9999	9999	9999
4	4	Croatia	Female	> 20 years	2nd level	Pre-clinical	Unmarried	Yes	Yes	Never smoke	No	Yes/Don't know	Yes	No	Yes/Don't know	Yes/Don't know	Yes	Yes/Don't know	Agree	Agree	Neutral	At school	Agree	Neutral	9999	9999	9999	9999	9999	9999	9999	9999	9999	9999	9999	9999
5	5	Croatia	Female	≤ 20 years	2nd level	Pre-clinical	Unmarried	Yes	Yes	Never smoke	Yes	Yes/Don't know	Yes	Yes/Don't know	Yes/Don't know	Yes/Don't know	Yes	No	Neutral	Agree	Neutral	At school	Agree	Agree	9999	9999	9999	9999	9999	9999	9999	9999	9999	9999	9999	9999
6	6	Croatia	Female	≤ 20 years	1st level	Pre-clinical	Unmarried	Yes	Yes	Never smoke	Yes	Yes/Don't know	Yes	Yes/Don't know	Yes/Don't know	Yes/Don't know	Yes	Yes/Don't know	Neutral	Agree	Neutral	At school	Neutral	Neutral	9999	9999	9999	9999	9999	9999	9999	9999	9999	9999	9999	9999
7	7	Croatia	Male	> 20 years	2nd level	Pre-clinical	Unmarried	Yes	Yes	Never smoke	Yes	Yes/Don't know	Yes	Yes/Don't know	Yes/Don't know	No	Yes	Yes/Don't know	Neutral	Agree	Disagree	At university	Agree	Neutral	9999	9999	9999	9999	9999	9999	9999	9999	9999	9999	9999	9999
8	8	Croatia	Female	≤ 20 years	2nd level	Pre-clinical	Unmarried	Yes	No	Never smoke	No	Yes/Don't know	No/Don't know	No	Yes/Don't know	Yes/Don't know	Yes	No	Disagree	Agree	Neutral	No need	Agree	Neutral	9999	9999	9999	9999	9999	9999	9999	9999	9999	9999	9999	9999
9	9	Croatia	Female	≤ 20 years	1st level	Pre-clinical	Unmarried	Yes	No	Never smoke	Yes	Yes/Don't know	Yes	Yes/Don't know	No	No	Yes	No	Disagree	Agree	Neutral	At university	Disagree	Disagree	9999	9999	9999	9999	9999	9999	9999	9999	9999	9999	9999	9999
10	10	Croatia	Female	> 20 years	1st level	Pre-clinical	Unmarried	Yes	No	Tobacco only	Yes	Yes/Don't know	Yes	No	No	No	Yes	No	Disagree	Agree	Neutral	At school	Agree	Agree	Disagree	Neutral	Agree	Agree	> 2 years	< 20 times a day	It varies	9999	9999	9999	9999	9999
11	11	Croatia	Female	≤ 20 years	2nd level	Pre-clinical	Unmarried	Yes	No	Never smoke	Yes	Yes/Don't know	Yes	Yes/Don't know	Yes/Don't know	Yes/Don't know	Yes	Yes/Don't know	Agree	Agree	Disagree	At school	Agree	Neutral	9999	9999	9999	9999	9999	9999	9999	9999	9999	9999	9999	9999
12	12	Croatia	Female	≤ 20 years	2nd level	Pre-clinical	Unmarried	Yes	Yes	Tobacco only	No	Yes/Don't know	Yes	Yes/Don't know	Yes/Don't know	Yes/Don't know	Yes	Yes/Don't know	Agree	Agree	Disagree	At school	Agree	Neutral	Disagree	Neutral	Disagree	Agree	< 1 year	Not daily	It varies	9999	9999	9999	9999	9999
13	13	Croatia	Male	> 20 years	2nd level	Pre-clinical	Unmarried	Yes	No	Never smoke	No	No	Yes	Yes/Don't know	Yes/Don't know	Yes/Don't know	Yes	Yes/Don't know	Agree	Agree	Neutral	At university	Neutral	Neutral	9999	9999	9999	9999	9999	9999	9999	9999	9999	9999	9999	9999
14	14	Croatia	Female	≤ 20 years	2nd level	Pre-clinical	Unmarried	Yes	No	Never smoke	Yes	Yes/Don't know	No/Don't know	Yes/Don't know	Yes/Don't know	No	Yes	Yes/Don't know	Neutral	Agree	Neutral	At university	Disagree	Disagree	9999	9999	9999	9999	9999	9999	9999	9999	9999	9999	9999	9999
15	15	Croatia	Female	≤ 20 years	2nd level	Pre-clinical	Unmarried	Yes	No	Tobacco only	No	Yes/Don't know	Yes	Yes/Don't know	No	Yes/Don't know	Yes	No	Neutral	Agree	Neutral	At school	Disagree	Disagree	Disagree	Agree	Agree	Disagree	1-2 years	Not daily	It varies	9999	9999	9999	9999	9999
16	16	Croatia	Female	≤ 20 years	2nd level	Pre-clinical	Unmarried	Yes	No	Never smoke	Yes	Yes/Don't know	No/Don't know	Yes/Don't know	Yes/Don't know	Yes/Don't know	No/Don't know	Yes/Don't know	Agree	Agree	Neutral	At school	Agree	Neutral	9999	9999	9999	9999	9999	9999	9999	9999	9999	9999	9999	9999
17	17	Croatia	Female	> 20 years	1st level	Pre-clinical	Unmarried	Yes	Yes	Dual user	Yes	Yes/Don't know	Yes	Yes/Don't know	Yes/Don't know	Yes/Don't know	Yes	Yes/Don't know	Neutral	Neutral	Disagree	No need	Neutral	Neutral	Disagree	Neutral	Disagree	Neutral	< 1 year	Not daily	It varies	9999	9999	9999	9999	9999
18	18	Croatia	Female	> 20 years	3rd level	Pre-clinical	Unmarried	Yes	Yes	Tobacco only	No	Yes/Don't know	Yes	Yes/Don't know	No	Yes/Don't know	Yes	Yes/Don't know	Neutral	Agree	Agree	At school	Neutral	Neutral	Disagree	Agree	Agree	Agree	> 2 years	Not daily	It varies	9999	9999	9999	9999	9999
19	19	Croatia	Female	> 20 years	3rd level	Pre-clinical	Unmarried	Yes	Yes	E-cig. only	Yes	Yes/Don't know	Yes	No	Yes/Don't know	Yes/Don't know	Yes	Yes/Don't know	Agree	Agree	Disagree	At university	Neutral	Neutral	Disagree	Disagree	Agree	Neutral	1-2 years	Not daily	It varies	Important	Important	Not important	Not important	Not important
20	20	Croatia	Male	> 20 years	3rd level	Pre-clinical	Unmarried	Yes	No	Never smoke	Yes	No	Yes	No	No	Yes/Don't know	Yes	Yes/Don't know	Neutral	Agree	Neutral	At university	Agree	Agree	9999	9999	9999	9999	9999	9999	9999	9999	9999	9999	9999	9999
21	21	Croatia	Female	> 20 years	3rd level	Pre-clinical	Unmarried	Yes	No	Never smoke	No	Yes/Don't know	Yes	Yes/Don't know	Yes/Don't know	Yes/Don't know	Yes	Yes/Don't know	Neutral	Agree	Neutral	At school	Agree	Neutral	9999	9999	9999	9999	9999	9999	9999	9999	9999	9999	9999	9999
22	22	Croatia	Female	> 20 years	2nd level	Pre-clinical	Unmarried	Yes	No	Never smoke	Yes	No	Yes	Yes/Don't know	Yes/Don't know	Yes/Don't know	Yes	Yes/Don't know	Neutral	Agree	Disagree	At university	Agree	Agree	9999	9999	9999	9999	9999	9999	9999	9999	9999	9999	9999	9999
23	23	Croatia	Female	> 20 years	3rd level	Pre-clinical	Unmarried	Yes	No	Never smoke	Yes	Yes/Don't know	Yes	No	Yes/Don't know	Yes/Don't know	Yes	Yes/Don't know	Disagree	Agree	Neutral	At school	Agree	Neutral	9999	9999	9999	9999	9999	9999	9999	9999	9999	9999	9999	9999
24	24	Croatia	Female	> 20 years	3rd level	Pre-clinical	Unmarried	Yes	Yes	Tobacco only	No	Yes/Don't know	Yes	Yes/Don't know	Yes/Don't know	Yes/Don't know	Yes	Yes/Don't know	Neutral	Agree	Neutral	At school	Agree	Agree	Disagree	Neutral	Agree	Agree	> 2 years	< 20 times a day	After 1-2 hours	9999	9999	9999	9999	9999
25	25	Croatia	Female	> 20 years	3rd level	Pre-clinical	Unmarried	Yes	No	Never smoke	Yes	Yes/Don't know	Yes	Yes/Don't know	Yes/Don't know	Yes/Don't know	No/Don't know	No	Agree	Agree	Neutral	At university	Agree	Agree	9999	9999	9999	9999	9999	9999	9999	9999	9999	9999	9999	9999
26	26	Croatia	Female	> 20 years	3rd level	Pre-clinical	Unmarried	Yes	No	Never smoke	No	Yes/Don't know	Yes	Yes/Don't know	Yes/Don't know	Yes/Don't know	Yes	No	Neutral	Agree	Neutral	At school	Agree	Neutral	9999	9999	9999	9999	9999	9999	9999	9999	9999	9999	9999	9999
27	27	Croatia	Female	> 20 years	3rd level	Pre-clinical	Unmarried	Yes	No	Never smoke	No	Yes/Don't know	Yes	Yes/Don't know	No	Yes/Don't know	Yes	No	Disagree	Agree	Agree	At school	Neutral	Agree	9999	9999	9999	9999	9999	9999	9999	9999	9999	9999	9999	9999
28	28	Croatia	Female	> 20 years	3rd level	Pre-clinical	Unmarried	Yes	No	Never smoke	Yes	Yes/Don't know	Yes	Yes/Don't know	Yes/Don't know	Yes/Don't know	Yes	Yes/Don't know	Disagree	Agree	Neutral	At school	Agree	Agree	9999	9999	9999	9999	9999	9999	9999	9999	9999	9999	9999	9999
29	29	Croatia	Female	> 20 years	3rd level	Pre-clinical	Unmarried	Yes	No	Never smoke	Yes	No	Yes	Yes/Don't know	Yes/Don't know	Yes/Don't know	Yes	Yes/Don't know	Disagree	Agree	Neutral	At school	Agree	Neutral	9999	9999	9999	9999	9999	9999	9999	9999	9999	9999	9999	9999
30	30	Croatia	Female	> 20 years	3rd level	Pre-clinical	Unmarried	Yes	No	Tobacco only	No	Yes/Don't know	No/Don't know	Yes/Don't know	Yes/Don't know	Yes/Don't know	Yes	Yes/Don't know	Neutral	Agree	Neutral	At university	Disagree	Disagree	Neutral	Agree	Agree	Agree	< 1 year	Not daily	It varies	9999	9999	9999	9999	9999
31	31	Croatia	Male	> 20 years	3rd level	Pre-clinical	Unmarried	Yes	No	Never smoke	Yes	Yes/Don't know	Yes	Yes/Don't know	Yes/Don't know	Yes/Don't know	Yes	Yes/Don't know	Neutral	Agree	Agree	At school	Agree	Neutral	9999	9999	9999	9999	9999	9999	9999	9999	9999	9999	9999	9999
32	32	Croatia	Male	> 20 years	3rd level	Pre-clinical	Unmarried	Yes	Yes	Tobacco only	Yes	Yes/Don't know	Yes	No	No	Yes/Don't know	Yes	Yes/Don't know	Neutral	Agree	Agree	At school	Agree	Agree	Disagree	Agree	Agree	Agree	> 2 years	Not daily	It varies	9999	9999	9999	9999	9999
33	33	Croatia	Female	> 20 years	3rd level	Pre-clinical	Unmarried	Yes	No	Never smoke	No	Yes/Don't know	No/Don't know	No	Yes/Don't know	Yes/Don't know	Yes	Yes/Don't know	Neutral	Agree	Neutral	At university	Neutral	Neutral	9999	9999	9999	9999	9999	9999	9999	9999	9999	9999	9999	9999
34	34	Croatia	Female	> 20 years	2nd level	Pre-clinical	Unmarried	Yes	No	Never smoke	No	Yes/Don't know	No/Don't know	Yes/Don't know	Yes/Don't know	Yes/Don't know	No/Don't know	Yes/Don't know	Agree	Agree	Disagree	At school	Agree	Neutral	9999	9999	9999	9999	9999	9999	9999	9999	9999	9999	9999	9999
35	35	Croatia	Male	> 20 years	3rd level	Pre-clinical	Unmarried	Yes	No	Never smoke	Yes	Yes/Don't know	Yes	Yes/Don't know	Yes/Don't know	Yes/Don't know	Yes	Yes/Don't know	Neutral	Neutral	Neutral	At school	Disagree	Disagree	9999	9999	9999	9999	9999	9999	9999	9999	9999	9999	9999	9999
36	36	Croatia	Female	> 20 years	3rd level	Pre-clinical	Unmarried	Yes	No	Tobacco only	No	Yes/Don't know	Yes	No	No	No	Yes	No	Disagree	Neutral	Disagree	At school	Agree	Agree	Disagree	Neutral	Neutral	Disagree	> 2 years	Not daily	It varies	9999	9999	9999	9999	9999
37	37	Croatia	Female	≤ 20 years	1st level	Pre-clinical	Unmarried	Yes	No	Never smoke	No	Yes/Don't know	No/Don't know	Yes/Don't know	Yes/Don't know	Yes/Don't know	Yes	Yes/Don't know	Neutral	Agree	Agree	At school	Agree	Agree	9999	9999	9999	9999	9999	9999	9999	9999	9999	9999	9999	9999
38	38	Croatia	Female	> 20 years	4th level	Clinical	Unmarried	Yes	No	Never smoke	Yes	Yes/Don't know	Yes	Yes/Don't know	No	Yes/Don't know	No/Don't know	No	Agree	Agree	Disagree	At school	Agree	Neutral	9999	9999	9999	9999	9999	9999	9999	9999	9999	9999	9999	9999
39	39	Croatia	Female	> 20 years	4th level	Clinical	Unmarried	Yes	No	Never smoke	Yes	Yes/Don't know	Yes	Yes/Don't know	Yes/Don't know	Yes/Don't know	Yes	Yes/Don't know	Agree	Agree	Neutral	At school	Agree	Agree	9999	9999	9999	9999	9999	9999	9999	9999	9999	9999	9999	9999
40	40	Croatia	Female	> 20 years	6th level	Clinical	Unmarried	Yes	No	Never smoke	No	No	Yes	Yes/Don't know	Yes/Don't know	No	No/Don't know	No	Disagree	Agree	Neutral	At school	Agree	Neutral	9999	9999	9999	9999	9999	9999	9999	9999	9999	9999	9999	9999
41	41	Croatia	Female	> 20 years	6th level	Clinical	Unmarried	Yes	Yes	Never smoke	Yes	No	Yes	Yes/Don't know	Yes/Don't know	Yes/Don't know	Yes	No	Disagree	Agree	Disagree	At school	Agree	Disagree	9999	9999	9999	9999	9999	9999	9999	9999	9999	9999	9999	9999
42	42	Croatia	Female	> 20 years	4th level	Clinical	Unmarried	Yes	No	Never smoke	No	Yes/Don't know	Yes	Yes/Don't know	Yes/Don't know	Yes/Don't know	Yes	Yes/Don't know	Agree	Neutral	Agree	At school	Agree	Neutral	9999	9999	9999	9999	9999	9999	9999	9999	9999	9999	9999	9999
43	43	Croatia	Female	> 20 years	4th level	Clinical	Unmarried	Yes	Yes	Tobacco only	Yes	No	Yes	Yes/Don't know	Yes/Don't know	Yes/Don't know	Yes	Yes/Don't know	Neutral	Agree	Agree	At school	Agree	Disagree	Disagree	Agree	Agree	Neutral	> 2 years	Not daily	It varies	9999	9999	9999	9999	9999
44	44	Croatia	Male	> 20 years	6th level	Clinical	Unmarried	Yes	No	Never smoke	Yes	Yes/Don't know	No/Don't know	Yes/Don't know	Yes/Don't know	Yes/Don't know	Yes	No	Disagree	Agree	Neutral	At university	Agree	Neutral	9999	9999	9999	9999	9999	9999	9999	9999	9999	9999	9999	9999
45	45	Croatia	Female	> 20 years	6th level	Clinical	Married	Yes	No	Never smoke	Yes	Yes/Don't know	Yes	Yes/Don't know	Yes/Don't know	Yes/Don't know	No/Don't know	Yes/Don't know	Agree	Agree	Neutral	At university	Agree	Neutral	9999	9999	9999	9999	9999	9999	9999	9999	9999	9999	9999	9999
46	46	Croatia	Male	> 20 years	4th level	Clinical	Unmarried	Yes	Yes	Tobacco only	No	Yes/Don't know	Yes	Yes/Don't know	Yes/Don't know	Yes/Don't know	Yes	Yes/Don't know	Neutral	Agree	Agree	At school	Agree	Neutral	Disagree	Agree	Agree	Agree	> 2 years	Not daily	It varies	9999	9999	9999	9999	9999
47	47	Croatia	Male	> 20 years	3rd level	Pre-clinical	Unmarried	Yes	No	Never smoke	Yes	Yes/Don't know	Yes	No	No	Yes/Don't know	Yes	Yes/Don't know	Neutral	Agree	Agree	At school	Agree	Disagree	9999	9999	9999	9999	9999	9999	9999	9999	9999	9999	9999	9999
48	48	Croatia	Female	> 20 years	6th level	Clinical	Unmarried	Yes	No	Never smoke	No	Yes/Don't know	Yes	No	Yes/Don't know	Yes/Don't know	Yes	No	Disagree	Agree	Agree	At university	Agree	Neutral	9999	9999	9999	9999	9999	9999	9999	9999	9999	9999	9999	9999
49	49	Croatia	Female	> 20 years	6th level	Clinical	Married	Yes	Yes	Never smoke	Yes	Yes/Don't know	No/Don't know	Yes/Don't know	Yes/Don't know	Yes/Don't know	No/Don't know	Yes/Don't know	Neutral	Agree	Neutral	At university	Agree	Neutral	9999	9999	9999	9999	9999	9999	9999	9999	9999	9999	9999	9999
50	50	Croatia	Female	> 20 years	6th level	Clinical	Unmarried	Yes	Yes	Never smoke	No	Yes/Don't know	No/Don't know	Yes/Don't know	Yes/Don't know	Yes/Don't know	No/Don't know	No	Disagree	Agree	Neutral	At school	Agree	Disagree	9999	9999	9999	9999	9999	9999	9999	9999	9999	9999	9999	9999
51	51	Croatia	Female	> 20 years	4th level	Clinical	Unmarried	Yes	Yes	Never smoke	No	Yes/Don't know	Yes	Yes/Don't know	Yes/Don't know	Yes/Don't know	Yes	Yes/Don't know	Disagree	Agree	Neutral	At school	Disagree	Disagree	9999	9999	9999	9999	9999	9999	9999	9999	9999	9999	9999	9999
52	52	Croatia	Female	≤ 20 years	1st level	Pre-clinical	Unmarried	Yes	No	Never smoke	Yes	Yes/Don't know	Yes	Yes/Don't know	Yes/Don't know	Yes/Don't know	Yes	Yes/Don't know	Neutral	Agree	Neutral	At university	Agree	Agree	9999	9999	9999	9999	9999	9999	9999	9999	9999	9999	9999	9999
53	53	Croatia	Male	≤ 20 years	1st level	Pre-clinical	Unmarried	Yes	Yes	Tobacco only	No	Yes/Don't know	Yes	Yes/Don't know	No	No	Yes	Yes/Don't know	Neutral	Neutral	Neutral	At school	Agree	Agree	Neutral	Agree	Neutral	Disagree	> 2 years	≥ 20 times a day	After 1-2 hours	9999	9999	9999	9999	9999
54	54	Croatia	Female	≤ 20 years	1st level	Pre-clinical	Unmarried	Yes	No	Never smoke	No	Yes/Don't know	Yes	No	No	Yes/Don't know	Yes	Yes/Don't know	Neutral	Agree	Agree	At school	Disagree	Neutral	9999	9999	9999	9999	9999	9999	9999	9999	9999	9999	9999	9999
55	55	Croatia	Female	≤ 20 years	2nd level	Pre-clinical	Unmarried	Yes	No	Never smoke	No	Yes/Don't know	Yes	Yes/Don't know	Yes/Don't know	Yes/Don't know	Yes	Yes/Don't know	Neutral	Agree	Neutral	At school	Agree	Agree	9999	9999	9999	9999	9999	9999	9999	9999	9999	9999	9999	9999
56	56	Croatia	Female	> 20 years	4th level	Clinical	Unmarried	Yes	Yes	Never smoke	No	No	Yes	Yes/Don't know	No	No	Yes	Yes/Don't know	Neutral	Agree	Neutral	At school	Agree	Neutral	9999	9999	9999	9999	9999	9999	9999	9999	9999	9999	9999	9999
57	57	Croatia	Female	≤ 20 years	1st level	Pre-clinical	Unmarried	Yes	No	Never smoke	Yes	Yes/Don't know	No/Don't know	Yes/Don't know	Yes/Don't know	Yes/Don't know	No/Don't know	Yes/Don't know	Neutral	Agree	Disagree	At school	Neutral	Neutral	9999	9999	9999	9999	9999	9999	9999	9999	9999	9999	9999	9999
58	58	Croatia	Female	≤ 20 years	1st level	Pre-clinical	Unmarried	Yes	No	Never smoke	No	Yes/Don't know	Yes	Yes/Don't know	Yes/Don't know	Yes/Don't know	No/Don't know	Yes/Don't know	Neutral	Agree	Neutral	At school	Disagree	Neutral	9999	9999	9999	9999	9999	9999	9999	9999	9999	9999	9999	9999
59	59	Croatia	Female	> 20 years	6th level	Clinical	Unmarried	Yes	No	Tobacco only	No	Yes/Don't know	Yes	Yes/Don't know	Yes/Don't know	Yes/Don't know	Yes	Yes/Don't know	Neutral	Agree	Disagree	At university	Agree	Neutral	Disagree	Agree	Agree	Agree	> 2 years	< 20 times a day	After 1-2 hours	9999	9999	9999	9999	9999
60	60	Croatia	Female	> 20 years	6th level	Clinical	Unmarried	Yes	No	Never smoke	No	Yes/Don't know	Yes	No	Yes/Don't know	Yes/Don't know	Yes	Yes/Don't know	Disagree	Agree	Agree	At school	Agree	Neutral	9999	9999	9999	9999	9999	9999	9999	9999	9999	9999	9999	9999
61	61	Croatia	Female	> 20 years	3rd level	Pre-clinical	Married	No	No	Never smoke	No	No	Yes	Yes/Don't know	Yes/Don't know	Yes/Don't know	No/Don't know	Yes/Don't know	Neutral	Neutral	Neutral	At school	Disagree	Disagree	9999	9999	9999	9999	9999	9999	9999	9999	9999	9999	9999	9999
62	62	Croatia	Male	≤ 20 years	1st level	Pre-clinical	Unmarried	Yes	No	Never smoke	No	Yes/Don't know	No/Don't know	Yes/Don't know	Yes/Don't know	Yes/Don't know	No/Don't know	Yes/Don't know	Neutral	Agree	Neutral	At school	Disagree	Disagree	9999	9999	9999	9999	9999	9999	9999	9999	9999	9999	9999	9999
63	63	Croatia	Male	> 20 years	6th level	Clinical	Unmarried	Yes	No	Tobacco only	No	Yes/Don't know	Yes	No	No	No	Yes	No	Disagree	Agree	Neutral	At school	Agree	Agree	Disagree	9999	9999	9999	9999	Not daily	9999	9999	9999	9999	9999	9999
64	64	Croatia	Male	> 20 years	3rd level	Pre-clinical	Unmarried	Yes	Yes	Dual user	Yes	Yes/Don't know	Yes	Yes/Don't know	Yes/Don't know	Yes/Don't know	No/Don't know	Yes/Don't know	Agree	Neutral	Neutral	At school	Agree	Agree	9999	9999	9999	9999	9999	9999	9999	9999	9999	9999	9999	9999
65	65	Croatia	Male	≤ 20 years	1st level	Pre-clinical	Unmarried	Yes	Yes	Never smoke	Yes	Yes/Don't know	Yes	Yes/Don't know	Yes/Don't know	Yes/Don't know	Yes	Yes/Don't know	Neutral	Agree	Neutral	At school	Agree	Agree	9999	9999	9999	9999	9999	9999	9999	9999	9999	9999	9999	9999
66	66	Croatia	Female	≤ 20 years	1st level	Pre-clinical	Unmarried	Yes	Yes	Tobacco only	Yes	Yes/Don't know	Yes	Yes/Don't know	Yes/Don't know	Yes/Don't know	Yes	Yes/Don't know	Neutral	Agree	Neutral	At school	Neutral	Agree	Disagree	Neutral	Agree	Agree	< 1 year	< 20 times a day	It varies	9999	9999	9999	9999	9999
67	67	Croatia	Female	≤ 20 years	1st level	Pre-clinical	Unmarried	Yes	Yes	Never smoke	No	Yes/Don't know	Yes	No	No	No	Yes	No	Disagree	Agree	Neutral	At school	Neutral	Agree	9999	9999	9999	9999	9999	9999	9999	9999	9999	9999	9999	9999
68	68	Croatia	Female	> 20 years	3rd level	Pre-clinical	Unmarried	Yes	No	Never smoke	No	No	Yes	Yes/Don't know	Yes/Don't know	Yes/Don't know	Yes	No	Neutral	Agree	Neutral	At school	Agree	Disagree	9999	9999	9999	9999	9999	9999	9999	9999	9999	9999	9999	9999
69	69	Croatia	Female	≤ 20 years	1st level	Pre-clinical	Unmarried	Yes	No	Never smoke	No	Yes/Don't know	Yes	Yes/Don't know	No	Yes/Don't know	Yes	Yes/Don't know	Agree	Agree	Neutral	At school	Neutral	Neutral	9999	9999	9999	9999	9999	9999	9999	9999	9999	9999	9999	9999
70	70	Croatia	Female	≤ 20 years	1st level	Pre-clinical	Unmarried	Yes	No	Never smoke	No	Yes/Don't know	Yes	No	Yes/Don't know	Yes/Don't know	Yes	No	Disagree	Agree	Neutral	At school	Agree	Agree	9999	9999	9999	9999	9999	9999	9999	9999	9999	9999	9999	9999
71	71	Croatia	Female	> 20 years	4th level	Clinical	Unmarried	Yes	Yes	Tobacco only	No	Yes/Don't know	Yes	Yes/Don't know	Yes/Don't know	Yes/Don't know	Yes	No	Disagree	Agree	Neutral	At school	Agree	Agree	Disagree	Disagree	Disagree	Agree	1-2 years	< 20 times a day	It varies	9999	9999	9999	9999	9999
72	72	Croatia	Male	> 20 years	3rd level	Pre-clinical	Unmarried	Yes	Yes	Never smoke	No	No	Yes	Yes/Don't know	No	Yes/Don't know	Yes	Yes/Don't know	Disagree	Agree	Neutral	At school	Agree	Agree	9999	9999	9999	9999	9999	9999	9999	9999	9999	9999	9999	9999
73	73	Croatia	Female	> 20 years	6th level	Clinical	Unmarried	Yes	No	Never smoke	No	Yes/Don't know	Yes	Yes/Don't know	Yes/Don't know	Yes/Don't know	Yes	No	Disagree	Agree	Agree	At university	Agree	Neutral	9999	9999	9999	9999	9999	9999	9999	9999	9999	9999	9999	9999
74	74	Croatia	Male	> 20 years	6th level	Clinical	Unmarried	Yes	No	Never smoke	Yes	No	Yes	Yes/Don't know	Yes/Don't know	Yes/Don't know	Yes	Yes/Don't know	Neutral	Agree	Disagree	At school	Agree	Agree	9999	9999	9999	9999	9999	9999	9999	9999	9999	9999	9999	9999
75	75	Croatia	Female	≤ 20 years	1st level	Pre-clinical	Unmarried	Yes	No	Never smoke	No	Yes/Don't know	No/Don't know	Yes/Don't know	Yes/Don't know	Yes/Don't know	No/Don't know	Yes/Don't know	Neutral	Agree	Neutral	At school	Disagree	Disagree	9999	9999	9999	9999	9999	9999	9999	9999	9999	9999	9999	9999
76	76	Croatia	Female	> 20 years	4th level	Clinical	Unmarried	Yes	Yes	E-cig. only	Yes	Yes/Don't know	Yes	Yes/Don't know	Yes/Don't know	Yes/Don't know	Yes	Yes/Don't know	Agree	Agree	Disagree	At school	Agree	Neutral	Neutral	Agree	Agree	Agree	< 1 year	< 20 times a day	It varies	Important	Not important	Not important	Not important	Not important
77	77	Croatia	Male	> 20 years	4th level	Clinical	Unmarried	Yes	No	Never smoke	No	Yes/Don't know	No/Don't know	Yes/Don't know	Yes/Don't know	Yes/Don't know	No/Don't know	Yes/Don't know	Neutral	Agree	Neutral	At school	Agree	Neutral	9999	9999	9999	9999	9999	9999	9999	9999	9999	9999	9999	9999
78	78	Croatia	Female	> 20 years	6th level	Clinical	Unmarried	Yes	No	Never smoke	No	Yes/Don't know	No/Don't know	Yes/Don't know	Yes/Don't know	Yes/Don't know	No/Don't know	Yes/Don't know	Neutral	Agree	Neutral	At university	Agree	Disagree	9999	9999	9999	9999	9999	9999	9999	9999	9999	9999	9999	9999
79	79	Croatia	Male	> 20 years	6th level	Clinical	Unmarried	Yes	No	Never smoke	No	Yes/Don't know	Yes	Yes/Don't know	Yes/Don't know	Yes/Don't know	Yes	Yes/Don't know	Neutral	Agree	Neutral	At school	Agree	Neutral	9999	9999	9999	9999	9999	9999	9999	9999	9999	9999	9999	9999
80	80	Croatia	Female	≤ 20 years	1st level	Pre-clinical	Unmarried	Yes	Yes	Never smoke	No	Yes/Don't know	Yes	Yes/Don't know	No	Yes/Don't know	Yes	No	Disagree	Agree	Agree	At school	Agree	Neutral	9999	9999	9999	9999	9999	9999	9999	9999	9999	9999	9999	9999
81	81	Croatia	Male	≤ 20 years	2nd level	Pre-clinical	Unmarried	Yes	Yes	Tobacco only	No	Yes/Don't know	No/Don't know	Yes/Don't know	Yes/Don't know	Yes/Don't know	Yes	Yes/Don't know	Agree	Neutral	Agree	At school	Agree	Disagree	Disagree	Agree	Neutral	Agree	> 2 years	< 20 times a day	After 1-2 hours	9999	9999	9999	9999	9999
82	82	Croatia	Female	≤ 20 years	2nd level	Pre-clinical	Unmarried	Yes	No	Never smoke	Yes	Yes/Don't know	Yes	Yes/Don't know	Yes/Don't know	Yes/Don't know	Yes	Yes/Don't know	Agree	Agree	Disagree	At school	Neutral	Neutral	9999	9999	9999	9999	9999	9999	9999	9999	9999	9999	9999	9999
83	83	Croatia	Female	≤ 20 years	1st level	Pre-clinical	Unmarried	Yes	No	Never smoke	No	Yes/Don't know	Yes	Yes/Don't know	Yes/Don't know	Yes/Don't know	Yes	Yes/Don't know	Neutral	Agree	Neutral	At school	Agree	Agree	9999	9999	9999	9999	9999	9999	9999	9999	9999	9999	9999	9999
84	84	Croatia	Female	≤ 20 years	1st level	Pre-clinical	Unmarried	Yes	No	Never smoke	No	Yes/Don't know	Yes	Yes/Don't know	Yes/Don't know	Yes/Don't know	No/Don't know	No	Agree	Agree	Agree	At school	Neutral	Neutral	9999	9999	9999	9999	9999	9999	9999	9999	9999	9999	9999	9999
85	85	Croatia	Female	> 20 years	4th level	Clinical	Unmarried	Yes	Yes	Never smoke	Yes	Yes/Don't know	Yes	Yes/Don't know	Yes/Don't know	Yes/Don't know	Yes	Yes/Don't know	Neutral	Agree	Disagree	At university	Neutral	Neutral	9999	9999	9999	9999	9999	9999	9999	9999	9999	9999	9999	9999
86	86	Croatia	Female	> 20 years	4th level	Clinical	Unmarried	Yes	Yes	Never smoke	No	Yes/Don't know	Yes	Yes/Don't know	No	No	Yes	No	Disagree	Agree	Neutral	At school	Agree	Agree	9999	9999	9999	9999	9999	9999	9999	9999	9999	9999	9999	9999
87	87	Croatia	Male	> 20 years	3rd level	Pre-clinical	Unmarried	Yes	No	Never smoke	Yes	Yes/Don't know	Yes	No	Yes/Don't know	Yes/Don't know	Yes	Yes/Don't know	Neutral	Agree	Agree	At school	Agree	Disagree	9999	9999	9999	9999	9999	9999	9999	9999	9999	9999	9999	9999
88	88	Croatia	Female	≤ 20 years	1st level	Pre-clinical	Unmarried	Yes	No	Never smoke	No	Yes/Don't know	Yes	Yes/Don't know	Yes/Don't know	Yes/Don't know	Yes	Yes/Don't know	Disagree	Agree	Neutral	At school	Agree	Agree	9999	9999	9999	9999	9999	9999	9999	9999	9999	9999	9999	9999
89	89	Croatia	Male	> 20 years	5th level	Clinical	Unmarried	Yes	No	Tobacco only	Yes	Yes/Don't know	Yes	Yes/Don't know	Yes/Don't know	Yes/Don't know	Yes	Yes/Don't know	Neutral	Agree	Neutral	At university	Neutral	Neutral	Disagree	Agree	Agree	Agree	< 1 year	< 20 times a day	It varies	9999	9999	9999	9999	9999
90	90	Croatia	Female	> 20 years	5th level	Clinical	Unmarried	Yes	No	Never smoke	Yes	Yes/Don't know	Yes	Yes/Don't know	No	No	Yes	No	Neutral	Agree	Neutral	At school	Agree	Neutral	9999	9999	9999	9999	9999	9999	9999	9999	9999	9999	9999	9999
91	91	Croatia	Female	> 20 years	5th level	Clinical	Unmarried	Yes	No	Never smoke	No	Yes/Don't know	Yes	Yes/Don't know	Yes/Don't know	Yes/Don't know	Yes	Yes/Don't know	Neutral	Agree	Disagree	At school	Agree	Neutral	9999	9999	9999	9999	9999	9999	9999	9999	9999	9999	9999	9999
92	92	Croatia	Female	> 20 years	5th level	Clinical	Unmarried	Yes	No	Never smoke	Yes	Yes/Don't know	Yes	Yes/Don't know	No	Yes/Don't know	Yes	Yes/Don't know	Neutral	Neutral	Disagree	No need	Neutral	Neutral	9999	9999	9999	9999	9999	9999	9999	9999	9999	9999	9999	9999
93	93	Croatia	Female	> 20 years	5th level	Clinical	Unmarried	Yes	No	Never smoke	No	Yes/Don't know	Yes	Yes/Don't know	Yes/Don't know	Yes/Don't know	Yes	Yes/Don't know	Neutral	Neutral	Neutral	No need	Agree	Agree	9999	9999	9999	9999	9999	9999	9999	9999	9999	9999	9999	9999
94	94	Croatia	Female	> 20 years	5th level	Clinical	Unmarried	Yes	No	Tobacco only	No	Yes/Don't know	Yes	Yes/Don't know	Yes/Don't know	Yes/Don't know	Yes	No	Disagree	Disagree	Neutral	No need	Neutral	Neutral	Disagree	Disagree	Agree	Neutral	> 2 years	Not daily	After 1-2 hours	9999	9999	9999	9999	9999
95	95	Croatia	Female	> 20 years	5th level	Clinical	Unmarried	No	No	Never smoke	No	Yes/Don't know	No/Don't know	Yes/Don't know	Yes/Don't know	Yes/Don't know	No/Don't know	No	Neutral	Agree	Neutral	At school	Disagree	Disagree	9999	9999	9999	9999	9999	9999	9999	9999	9999	9999	9999	9999
96	96	Croatia	Female	> 20 years	5th level	Clinical	Unmarried	Yes	Yes	Never smoke	Yes	Yes/Don't know	No/Don't know	Yes/Don't know	Yes/Don't know	Yes/Don't know	No/Don't know	Yes/Don't know	Agree	Neutral	Disagree	At university	Agree	Disagree	9999	9999	9999	9999	9999	9999	9999	9999	9999	9999	9999	9999
97	97	Croatia	Female	> 20 years	5th level	Clinical	Unmarried	Yes	No	Tobacco only	Yes	Yes/Don't know	Yes	Yes/Don't know	No	No	Yes	Yes/Don't know	Neutral	Agree	Neutral	At school	Agree	Neutral	Disagree	Neutral	Disagree	Agree	> 2 years	Not daily	It varies	9999	9999	9999	9999	9999
98	98	Croatia	Female	> 20 years	5th level	Clinical	Unmarried	Yes	No	Never smoke	Yes	Yes/Don't know	Yes	Yes/Don't know	Yes/Don't know	Yes/Don't know	Yes	Yes/Don't know	Agree	Agree	Neutral	At school	Disagree	Disagree	9999	9999	9999	9999	9999	9999	9999	9999	9999	9999	9999	9999
99	99	Croatia	Male	> 20 years	4th level	Clinical	Unmarried	Yes	Yes	Never smoke	Yes	No	Yes	No	No	No	Yes	Yes/Don't know	Disagree	Agree	Agree	At school	Agree	Agree	9999	9999	9999	9999	9999	9999	9999	9999	9999	9999	9999	9999
100	100	Croatia	Female	> 20 years	5th level	Clinical	Unmarried	Yes	No	Tobacco only	No	Yes/Don't know	Yes	Yes/Don't know	Yes/Don't know	Yes/Don't know	No/Don't know	Yes/Don't know	Neutral	Agree	Neutral	At school	Neutral	Neutral	Disagree	Neutral	Agree	Neutral	> 2 years	< 20 times a day	It varies	9999	9999	9999	9999	9999
101	101	Croatia	Female	> 20 years	5th level	Clinical	Unmarried	Yes	No	Never smoke	Yes	Yes/Don't know	Yes	Yes/Don't know	Yes/Don't know	Yes/Don't know	Yes	Yes/Don't know	Agree	Agree	Neutral	At school	Agree	Neutral	9999	9999	9999	9999	9999	9999	9999	9999	9999	9999	9999	9999
102	102	Croatia	Female	> 20 years	3rd level	Pre-clinical	Unmarried	Yes	No	Never smoke	No	Yes/Don't know	Yes	No	Yes/Don't know	Yes/Don't know	Yes	Yes/Don't know	Agree	Agree	Neutral	At school	Agree	Neutral	9999	9999	9999	9999	9999	9999	9999	9999	9999	9999	9999	9999
103	103	Croatia	Female	> 20 years	5th level	Clinical	Unmarried	Yes	No	Never smoke	Yes	Yes/Don't know	Yes	Yes/Don't know	Yes/Don't know	Yes/Don't know	Yes	Yes/Don't know	Neutral	Agree	Disagree	At school	Neutral	Neutral	9999	9999	9999	9999	9999	9999	9999	9999	9999	9999	9999	9999
104	104	Croatia	Female	> 20 years	5th level	Clinical	Unmarried	Yes	Yes	Never smoke	No	Yes/Don't know	Yes	Yes/Don't know	Yes/Don't know	Yes/Don't know	Yes	Yes/Don't know	Neutral	Agree	Disagree	At university	Agree	Neutral	9999	9999	9999	9999	9999	9999	9999	9999	9999	9999	9999	9999
105	105	Croatia	Male	> 20 years	5th level	Clinical	Unmarried	Yes	Yes	Tobacco only	No	Yes/Don't know	No/Don't know	Yes/Don't know	Yes/Don't know	Yes/Don't know	Yes	Yes/Don't know	Agree	Agree	Neutral	At school	Agree	Neutral	Disagree	Agree	Agree	Agree	> 2 years	< 20 times a day	It varies	9999	9999	9999	9999	9999
106	106	Croatia	Male	> 20 years	5th level	Clinical	Unmarried	Yes	Yes	Tobacco only	Yes	Yes/Don't know	Yes	Yes/Don't know	Yes/Don't know	Yes/Don't know	Yes	Yes/Don't know	Agree	Agree	Disagree	At school	Agree	Agree	Neutral	Agree	Agree	Agree	1-2 years	< 20 times a day	It varies	9999	9999	9999	9999	9999
107	107	Croatia	Female	> 20 years	5th level	Clinical	Unmarried	Yes	No	Tobacco only	No	Yes/Don't know	Yes	No	No	No	Yes	No	Disagree	Agree	Neutral	At school	Disagree	Neutral	Disagree	Agree	Agree	Agree	> 2 years	< 20 times a day	It varies	9999	9999	9999	9999	9999
108	108	Croatia	Female	> 20 years	5th level	Clinical	Unmarried	Yes	No	Never smoke	Yes	Yes/Don't know	Yes	No	No	Yes/Don't know	No/Don't know	Yes/Don't know	Agree	Agree	Neutral	At school	Agree	Disagree	9999	9999	9999	9999	9999	9999	9999	9999	9999	9999	9999	9999
109	109	Croatia	Male	> 20 years	5th level	Clinical	Unmarried	Yes	Yes	Dual user	No	No	Yes	Yes/Don't know	Yes/Don't know	Yes/Don't know	Yes	Yes/Don't know	Neutral	Agree	Disagree	At school	Agree	Agree	Disagree	Agree	Neutral	Agree	> 2 years	< 20 times a day	It varies	9999	9999	9999	9999	9999
110	110	Croatia	Male	> 20 years	3rd level	Pre-clinical	Unmarried	Yes	No	Never smoke	Yes	Yes/Don't know	Yes	No	No	No	Yes	No	Disagree	Agree	Agree	At university	Agree	Neutral	9999	9999	9999	9999	9999	9999	9999	9999	9999	9999	9999	9999
111	111	Croatia	Female	> 20 years	3rd level	Pre-clinical	Married	Yes	No	Never smoke	No	Yes/Don't know	Yes	Yes/Don't know	Yes/Don't know	Yes/Don't know	No/Don't know	Yes/Don't know	Disagree	Agree	Neutral	At school	Agree	Neutral	9999	9999	9999	9999	9999	9999	9999	9999	9999	9999	9999	9999
112	112	Croatia	Female	> 20 years	3rd level	Pre-clinical	Unmarried	Yes	Yes	Never smoke	No	Yes/Don't know	Yes	Yes/Don't know	No	No	Yes	Yes/Don't know	Neutral	Agree	Neutral	At school	Agree	Neutral	9999	9999	9999	9999	9999	9999	9999	9999	9999	9999	9999	9999
113	113	Croatia	Female	> 20 years	2nd level	Pre-clinical	Unmarried	Yes	No	Never smoke	No	Yes/Don't know	Yes	No	No	Yes/Don't know	Yes	No	Disagree	Agree	Agree	At school	Agree	Disagree	9999	9999	9999	9999	9999	9999	9999	9999	9999	9999	9999	9999
114	114	Croatia	Male	> 20 years	5th level	Clinical	Unmarried	Yes	Yes	Tobacco only	Yes	Yes/Don't know	Yes	No	Yes/Don't know	Yes/Don't know	No/Don't know	Yes/Don't know	Disagree	Agree	Neutral	At school	Agree	Agree	9999	9999	9999	9999	> 2 years	9999	9999	9999	9999	9999	9999	9999
115	115	Croatia	Female	> 20 years	5th level	Clinical	Unmarried	Yes	No	Never smoke	No	No	Yes	No	Yes/Don't know	Yes/Don't know	No/Don't know	Yes/Don't know	Disagree	Agree	Agree	At university	Agree	Neutral	9999	9999	9999	9999	9999	9999	9999	9999	9999	9999	9999	9999
116	116	Croatia	Female	> 20 years	5th level	Clinical	Unmarried	Yes	Yes	Never smoke	Yes	Yes/Don't know	Yes	Yes/Don't know	Yes/Don't know	Yes/Don't know	No/Don't know	Yes/Don't know	Agree	Agree	Neutral	At school	Agree	Disagree	9999	9999	9999	9999	9999	9999	9999	9999	9999	9999	9999	9999
117	117	Croatia	Female	> 20 years	6th level	Clinical	Unmarried	Yes	No	Tobacco only	No	Yes/Don't know	Yes	Yes/Don't know	Yes/Don't know	Yes/Don't know	Yes	No	Disagree	Agree	Neutral	At school	Agree	Neutral	Disagree	Agree	Agree	Agree	> 2 years	Not daily	After 1-2 hours	9999	9999	9999	9999	9999
118	118	Croatia	Female	≤ 20 years	1st level	Pre-clinical	Unmarried	Yes	No	Never smoke	No	Yes/Don't know	Yes	No	Yes/Don't know	Yes/Don't know	Yes	No	Disagree	Agree	Neutral	At school	Agree	Agree	9999	9999	9999	9999	9999	9999	9999	9999	9999	9999	9999	9999
119	119	Croatia	Female	> 20 years	5th level	Clinical	Unmarried	Yes	No	Never smoke	No	Yes/Don't know	Yes	Yes/Don't know	Yes/Don't know	Yes/Don't know	Yes	No	Neutral	Neutral	Disagree	At school	Disagree	Neutral	9999	9999	9999	9999	9999	9999	9999	9999	9999	9999	9999	9999
120	120	Croatia	Male	> 20 years	3rd level	Pre-clinical	Unmarried	Yes	No	Never smoke	No	Yes/Don't know	Yes	Yes/Don't know	Yes/Don't know	Yes/Don't know	Yes	Yes/Don't know	Neutral	Agree	Neutral	At university	Agree	Disagree	9999	9999	9999	9999	9999	9999	9999	9999	9999	9999	9999	9999
121	121	Croatia	Female	> 20 years	3rd level	Pre-clinical	Unmarried	Yes	No	Tobacco only	No	Yes/Don't know	Yes	Yes/Don't know	Yes/Don't know	Yes/Don't know	Yes	Yes/Don't know	Agree	Agree	Neutral	At school	Agree	Neutral	Disagree	Neutral	Neutral	Neutral	> 2 years	Not daily	It varies	9999	9999	9999	9999	9999
122	122	Croatia	Female	> 20 years	5th level	Clinical	Unmarried	Yes	Yes	Never smoke	No	No	Yes	Yes/Don't know	No	Yes/Don't know	No/Don't know	No	Disagree	Agree	Agree	At school	Agree	Neutral	9999	9999	9999	9999	9999	9999	9999	9999	9999	9999	9999	9999
123	123	Croatia	Female	≤ 20 years	1st level	Pre-clinical	Unmarried	Yes	No	Never smoke	Yes	Yes/Don't know	Yes	Yes/Don't know	Yes/Don't know	No	Yes	Yes/Don't know	Neutral	Agree	Neutral	At school	Agree	Neutral	9999	9999	9999	9999	9999	9999	9999	9999	9999	9999	9999	9999
124	124	Croatia	Female	> 20 years	5th level	Clinical	Unmarried	Yes	No	Never smoke	No	Yes/Don't know	Yes	Yes/Don't know	No	Yes/Don't know	No/Don't know	No	Disagree	Agree	Agree	At university	Agree	Agree	9999	9999	9999	9999	9999	9999	9999	9999	9999	9999	9999	9999
125	125	Croatia	Female	> 20 years	5th level	Clinical	Unmarried	Yes	Yes	Never smoke	No	Yes/Don't know	No/Don't know	No	No	No	Yes	No	Disagree	Agree	Neutral	At school	Agree	Agree	9999	9999	9999	9999	9999	9999	9999	9999	9999	9999	9999	9999
126	126	Croatia	Female	> 20 years	6th level	Clinical	Unmarried	Yes	No	Never smoke	Yes	Yes/Don't know	Yes	Yes/Don't know	Yes/Don't know	Yes/Don't know	Yes	Yes/Don't know	Neutral	Agree	Disagree	At school	Agree	Neutral	9999	9999	9999	9999	9999	9999	9999	9999	9999	9999	9999	9999
127	127	Croatia	Female	> 20 years	5th level	Clinical	Unmarried	Yes	No	Tobacco only	No	Yes/Don't know	Yes	No	Yes/Don't know	No	No/Don't know	Yes/Don't know	Disagree	Agree	Neutral	At school	Agree	Neutral	Neutral	Agree	Agree	Agree	> 2 years	Not daily	It varies	9999	9999	9999	9999	9999
128	128	Croatia	Male	≤ 20 years	1st level	Pre-clinical	Unmarried	Yes	Yes	Never smoke	No	Yes/Don't know	Yes	Yes/Don't know	Yes/Don't know	Yes/Don't know	Yes	Yes/Don't know	Agree	Agree	Disagree	At school	Agree	Agree	9999	9999	9999	9999	9999	9999	9999	9999	9999	9999	9999	9999
129	129	Croatia	Male	> 20 years	3rd level	Pre-clinical	Unmarried	Yes	Yes	Never smoke	No	No	Yes	Yes/Don't know	Yes/Don't know	Yes/Don't know	Yes	Yes/Don't know	Agree	Agree	Disagree	At school	Agree	Disagree	9999	9999	9999	9999	9999	9999	9999	9999	9999	9999	9999	9999
130	130	Croatia	Female	> 20 years	5th level	Clinical	Unmarried	Yes	Yes	Tobacco only	No	No	Yes	Yes/Don't know	No	No	Yes	Yes/Don't know	Disagree	Agree	Neutral	At school	Agree	Disagree	Disagree	Agree	Agree	Agree	> 2 years	Not daily	After 1-2 hours	9999	9999	9999	9999	9999
131	131	Croatia	Female	> 20 years	6th level	Clinical	Unmarried	Yes	No	Never smoke	Yes	Yes/Don't know	Yes	Yes/Don't know	No	No	Yes	Yes/Don't know	Neutral	Agree	Neutral	At school	Agree	Agree	9999	9999	9999	9999	9999	9999	9999	9999	9999	9999	9999	9999
132	132	Croatia	Female	≤ 20 years	1st level	Pre-clinical	Unmarried	Yes	No	Never smoke	No	Yes/Don't know	No/Don't know	Yes/Don't know	Yes/Don't know	Yes/Don't know	Yes	Yes/Don't know	Agree	Agree	Neutral	At school	Agree	Neutral	9999	9999	9999	9999	9999	9999	9999	9999	9999	9999	9999	9999
133	133	Croatia	Female	> 20 years	3rd level	Pre-clinical	Unmarried	Yes	No	Never smoke	No	Yes/Don't know	Yes	Yes/Don't know	Yes/Don't know	Yes/Don't know	Yes	Yes/Don't know	Neutral	Agree	Neutral	At school	Agree	Agree	9999	9999	9999	9999	9999	9999	9999	9999	9999	9999	9999	9999
134	134	Croatia	Female	> 20 years	5th level	Clinical	Unmarried	Yes	No	Never smoke	No	Yes/Don't know	No/Don't know	Yes/Don't know	Yes/Don't know	Yes/Don't know	No/Don't know	Yes/Don't know	Neutral	Agree	Disagree	At school	Neutral	Neutral	9999	9999	9999	9999	9999	9999	9999	9999	9999	9999	9999	9999
135	135	Croatia	Female	> 20 years	3rd level	Pre-clinical	Unmarried	Yes	Yes	Tobacco only	No	No	No/Don't know	Yes/Don't know	Yes/Don't know	Yes/Don't know	Yes	Yes/Don't know	Agree	Agree	Disagree	At school	Neutral	Neutral	Neutral	Agree	Agree	Agree	> 2 years	< 20 times a day	After 1-2 hours	9999	9999	9999	9999	9999
136	136	Croatia	Female	≤ 20 years	2nd level	Pre-clinical	Married	Yes	Yes	Never smoke	Yes	Yes/Don't know	Yes	Yes/Don't know	Yes/Don't know	Yes/Don't know	Yes	No	Disagree	Agree	Disagree	At school	Agree	Agree	9999	9999	9999	9999	9999	9999	9999	9999	9999	9999	9999	9999
137	137	Croatia	Female	≤ 20 years	2nd level	Pre-clinical	Unmarried	Yes	No	Never smoke	No	Yes/Don't know	Yes	Yes/Don't know	Yes/Don't know	Yes/Don't know	Yes	Yes/Don't know	Neutral	Agree	Neutral	At school	Agree	Agree	9999	9999	9999	9999	9999	9999	9999	9999	9999	9999	9999	9999
138	138	Croatia	Female	> 20 years	1st level	Pre-clinical	Unmarried	Yes	Yes	E-cig. only	Yes	Yes/Don't know	Yes	Yes/Don't know	Yes/Don't know	Yes/Don't know	Yes	Yes/Don't know	Neutral	Disagree	Disagree	No need	Neutral	Neutral	Disagree	Neutral	Agree	Neutral	< 1 year	Not daily	It varies	Not sure	Not sure	Important	Not sure	Not sure
139	139	Croatia	Female	> 20 years	2nd level	Pre-clinical	Unmarried	Yes	No	Never smoke	No	Yes/Don't know	Yes	Yes/Don't know	Yes/Don't know	Yes/Don't know	No/Don't know	Yes/Don't know	Neutral	Agree	Neutral	At school	Disagree	Disagree	9999	9999	9999	9999	9999	9999	9999	9999	9999	9999	9999	9999
140	140	Croatia	Male	> 20 years	2nd level	Pre-clinical	Unmarried	Yes	Yes	Tobacco only	No	Yes/Don't know	Yes	Yes/Don't know	Yes/Don't know	Yes/Don't know	Yes	No	Disagree	Agree	Neutral	At school	Agree	Neutral	9999	9999	9999	9999	9999	9999	9999	9999	9999	9999	9999	9999
141	141	Croatia	Female	> 20 years	6th level	Clinical	Unmarried	Yes	No	Never smoke	Yes	No	Yes	Yes/Don't know	No	No	Yes	No	Disagree	Agree	Agree	At university	Agree	Agree	9999	9999	9999	9999	9999	9999	9999	9999	9999	9999	9999	9999
142	142	Croatia	Female	> 20 years	6th level	Clinical	Unmarried	Yes	No	Tobacco only	No	Yes/Don't know	Yes	Yes/Don't know	Yes/Don't know	Yes/Don't know	Yes	Yes/Don't know	Neutral	Agree	Neutral	At school	Agree	Neutral	Disagree	Agree	Agree	Neutral	> 2 years	Not daily	It varies	9999	9999	9999	9999	9999
143	143	Croatia	Female	> 20 years	6th level	Clinical	Unmarried	Yes	Yes	Dual user	No	Yes/Don't know	Yes	Yes/Don't know	No	Yes/Don't know	Yes	No	Neutral	Agree	Agree	At school	Agree	Neutral	Disagree	Agree	Neutral	Neutral	< 1 year	< 20 times a day	It varies	9999	9999	9999	9999	9999
144	144	Croatia	Female	≤ 20 years	2nd level	Pre-clinical	Unmarried	Yes	No	Never smoke	No	Yes/Don't know	No/Don't know	Yes/Don't know	Yes/Don't know	Yes/Don't know	Yes	Yes/Don't know	Neutral	Agree	Neutral	At school	Neutral	Neutral	9999	9999	9999	9999	9999	9999	9999	9999	9999	9999	9999	9999
145	145	Croatia	Female	> 20 years	6th level	Clinical	Unmarried	Yes	No	Never smoke	No	Yes/Don't know	Yes	Yes/Don't know	Yes/Don't know	Yes/Don't know	No/Don't know	Yes/Don't know	Neutral	Neutral	Neutral	At school	Neutral	Neutral	9999	9999	9999	9999	9999	9999	9999	9999	9999	9999	9999	9999
146	146	Croatia	Female	≤ 20 years	2nd level	Pre-clinical	Unmarried	Yes	No	Never smoke	No	Yes/Don't know	Yes	No	Yes/Don't know	Yes/Don't know	Yes	Yes/Don't know	Agree	Agree	Disagree	At school	Agree	Neutral	9999	9999	9999	9999	9999	9999	9999	9999	9999	9999	9999	9999
147	147	Croatia	Female	> 20 years	5th level	Clinical	Unmarried	Yes	No	Never smoke	No	Yes/Don't know	Yes	Yes/Don't know	Yes/Don't know	Yes/Don't know	Yes	No	Neutral	Agree	Agree	At university	Agree	Agree	9999	9999	9999	9999	9999	9999	9999	9999	9999	9999	9999	9999
148	148	Croatia	Female	> 20 years	6th level	Clinical	Unmarried	Yes	No	Never smoke	Yes	Yes/Don't know	No/Don't know	Yes/Don't know	Yes/Don't know	Yes/Don't know	Yes	Yes/Don't know	Agree	Agree	Neutral	At university	Neutral	Neutral	9999	9999	9999	9999	9999	9999	9999	9999	9999	9999	9999	9999
149	149	Croatia	Male	≤ 20 years	2nd level	Pre-clinical	Unmarried	Yes	Yes	Never smoke	No	Yes/Don't know	Yes	Yes/Don't know	Yes/Don't know	Yes/Don't know	Yes	Yes/Don't know	Neutral	Agree	Neutral	At school	Agree	Neutral	9999	9999	9999	9999	9999	9999	9999	9999	9999	9999	9999	9999
150	150	Croatia	Female	> 20 years	5th level	Clinical	Unmarried	Yes	No	Tobacco only	Yes	Yes/Don't know	Yes	Yes/Don't know	Yes/Don't know	Yes/Don't know	No/Don't know	Yes/Don't know	Neutral	Agree	Neutral	At school	Agree	Neutral	Disagree	Disagree	Disagree	Agree	< 1 year	Not daily	It varies	9999	9999	9999	9999	9999
151	151	Croatia	Female	> 20 years	5th level	Clinical	Unmarried	Yes	No	Never smoke	No	Yes/Don't know	Yes	Yes/Don't know	Yes/Don't know	Yes/Don't know	No/Don't know	Yes/Don't know	Agree	Agree	Neutral	At school	Agree	Disagree	9999	9999	9999	9999	9999	9999	9999	9999	9999	9999	9999	9999
152	152	Croatia	Female	> 20 years	2nd level	Pre-clinical	Unmarried	Yes	No	Never smoke	No	Yes/Don't know	Yes	Yes/Don't know	Yes/Don't know	Yes/Don't know	Yes	Yes/Don't know	Neutral	Agree	Neutral	At school	Agree	Agree	9999	9999	9999	9999	9999	9999	9999	9999	9999	9999	9999	9999
153	153	Croatia	Female	> 20 years	6th level	Clinical	Unmarried	Yes	No	Never smoke	No	No	Yes	Yes/Don't know	Yes/Don't know	Yes/Don't know	Yes	Yes/Don't know	Neutral	Agree	Agree	At university	Agree	Neutral	9999	9999	9999	9999	9999	9999	9999	9999	9999	9999	9999	9999
154	154	Croatia	Female	> 20 years	6th level	Clinical	Unmarried	Yes	Yes	Never smoke	Yes	Yes/Don't know	Yes	Yes/Don't know	Yes/Don't know	Yes/Don't know	No/Don't know	Yes/Don't know	Agree	Agree	Disagree	At school	Neutral	Neutral	9999	9999	9999	9999	9999	9999	9999	9999	9999	9999	9999	9999
155	155	Croatia	Female	> 20 years	2nd level	Pre-clinical	Unmarried	Yes	No	Never smoke	Yes	Yes/Don't know	Yes	Yes/Don't know	Yes/Don't know	Yes/Don't know	Yes	Yes/Don't know	Agree	Agree	Neutral	At school	Disagree	Disagree	9999	9999	9999	9999	9999	9999	9999	9999	9999	9999	9999	9999
156	156	Croatia	Female	> 20 years	6th level	Clinical	Unmarried	Yes	Yes	Never smoke	Yes	Yes/Don't know	Yes	Yes/Don't know	Yes/Don't know	Yes/Don't know	No/Don't know	Yes/Don't know	Agree	Agree	Disagree	At school	Neutral	Neutral	9999	9999	9999	9999	9999	9999	9999	9999	9999	9999	9999	9999
157	157	Croatia	Female	> 20 years	2nd level	Pre-clinical	Unmarried	Yes	No	Never smoke	No	Yes/Don't know	Yes	Yes/Don't know	Yes/Don't know	Yes/Don't know	Yes	No	Disagree	Agree	Neutral	At school	Agree	Agree	9999	9999	9999	9999	9999	9999	9999	9999	9999	9999	9999	9999
158	158	Croatia	Female	> 20 years	5th level	Clinical	Unmarried	Yes	No	Never smoke	No	Yes/Don't know	No/Don't know	Yes/Don't know	Yes/Don't know	Yes/Don't know	No/Don't know	Yes/Don't know	Agree	Disagree	Neutral	At school	Agree	Neutral	9999	9999	9999	9999	9999	9999	9999	9999	9999	9999	9999	9999
159	159	Croatia	Female	> 20 years	2nd level	Pre-clinical	Unmarried	Yes	No	Tobacco only	No	Yes/Don't know	Yes	Yes/Don't know	No	Yes/Don't know	Yes	Yes/Don't know	Disagree	Neutral	Disagree	At school	Neutral	Neutral	Disagree	Neutral	Agree	Agree	> 2 years	< 20 times a day	It varies	9999	9999	9999	9999	9999
160	160	Croatia	Female	> 20 years	5th level	Clinical	Unmarried	Yes	No	Never smoke	No	Yes/Don't know	Yes	Yes/Don't know	Yes/Don't know	Yes/Don't know	No/Don't know	No	Neutral	Agree	Neutral	At school	Neutral	Neutral	9999	9999	9999	9999	9999	9999	9999	9999	9999	9999	9999	9999
161	161	Croatia	Female	> 20 years	5th level	Clinical	Unmarried	Yes	No	Never smoke	No	Yes/Don't know	No/Don't know	Yes/Don't know	Yes/Don't know	Yes/Don't know	No/Don't know	Yes/Don't know	Agree	Agree	Neutral	At school	Neutral	Neutral	9999	9999	9999	9999	9999	9999	9999	9999	9999	9999	9999	9999
162	162	Croatia	Female	> 20 years	6th level	Clinical	Unmarried	Yes	No	Never smoke	No	Yes/Don't know	Yes	No	No	No	Yes	No	Disagree	Agree	Agree	At school	Agree	Agree	9999	9999	9999	9999	9999	9999	9999	9999	9999	9999	9999	9999
163	163	Croatia	Female	> 20 years	6th level	Clinical	Unmarried	Yes	Yes	Tobacco only	Yes	Yes/Don't know	Yes	Yes/Don't know	Yes/Don't know	Yes/Don't know	Yes	Yes/Don't know	Neutral	Agree	Neutral	At school	Agree	Agree	Disagree	Agree	Agree	Agree	> 2 years	< 20 times a day	It varies	9999	9999	9999	9999	9999
164	164	Croatia	Female	> 20 years	6th level	Clinical	Unmarried	Yes	No	Never smoke	No	Yes/Don't know	No/Don't know	Yes/Don't know	Yes/Don't know	Yes/Don't know	Yes	Yes/Don't know	Neutral	Agree	Neutral	At school	Agree	Neutral	9999	9999	9999	9999	9999	9999	9999	9999	9999	9999	9999	9999
165	165	Croatia	Female	> 20 years	6th level	Clinical	Unmarried	Yes	No	Never smoke	Yes	Yes/Don't know	Yes	Yes/Don't know	Yes/Don't know	Yes/Don't know	Yes	No	Neutral	Agree	Neutral	At school	Agree	Disagree	9999	9999	9999	9999	9999	9999	9999	9999	9999	9999	9999	9999
166	166	Croatia	Female	≤ 20 years	1st level	Pre-clinical	Unmarried	Yes	Yes	Never smoke	Yes	Yes/Don't know	Yes	Yes/Don't know	No	Yes/Don't know	Yes	No	Agree	Agree	Agree	At school	Agree	Agree	9999	9999	9999	9999	9999	9999	9999	9999	9999	9999	9999	9999
167	167	Croatia	Female	≤ 20 years	1st level	Pre-clinical	Unmarried	Yes	Yes	Tobacco only	Yes	Yes/Don't know	No/Don't know	Yes/Don't know	Yes/Don't know	Yes/Don't know	Yes	Yes/Don't know	Agree	Agree	Disagree	At school	Disagree	Agree	9999	9999	9999	9999	> 2 years	Not daily	9999	9999	9999	9999	9999	9999
168	168	Croatia	Female	≤ 20 years	1st level	Pre-clinical	Unmarried	Yes	No	Never smoke	Yes	Yes/Don't know	Yes	No	Yes/Don't know	Yes/Don't know	Yes	Yes/Don't know	Neutral	Agree	Neutral	At school	Neutral	Neutral	9999	9999	9999	9999	9999	9999	9999	9999	9999	9999	9999	9999
169	169	Croatia	Female	≤ 20 years	1st level	Pre-clinical	Unmarried	Yes	No	Tobacco only	No	Yes/Don't know	No/Don't know	Yes/Don't know	Yes/Don't know	Yes/Don't know	No/Don't know	Yes/Don't know	Neutral	Agree	Neutral	At school	Agree	Neutral	Disagree	Agree	Agree	Neutral	1-2 years	Not daily	It varies	9999	9999	9999	9999	9999
170	170	Croatia	Female	≤ 20 years	1st level	Pre-clinical	Unmarried	Yes	No	Never smoke	No	Yes/Don't know	No/Don't know	Yes/Don't know	Yes/Don't know	Yes/Don't know	No/Don't know	Yes/Don't know	Neutral	Agree	Neutral	At school	Agree	Neutral	9999	9999	9999	9999	9999	9999	9999	9999	9999	9999	9999	9999
171	171	Croatia	Female	> 20 years	6th level	Clinical	Unmarried	Yes	No	Never smoke	No	Yes/Don't know	Yes	Yes/Don't know	No	Yes/Don't know	Yes	No	Agree	Agree	Neutral	At school	Agree	Neutral	9999	9999	9999	9999	9999	9999	9999	9999	9999	9999	9999	9999
172	172	Croatia	Female	> 20 years	6th level	Clinical	Unmarried	Yes	Yes	E-cig. only	Yes	Yes/Don't know	Yes	Yes/Don't know	Yes/Don't know	Yes/Don't know	Yes	Yes/Don't know	Agree	Agree	Neutral	At university	Agree	Agree	Disagree	Agree	Disagree	Agree	< 1 year	< 20 times a day	After 1-2 hours	Important	Important	Not important	Important	Not important
173	173	Croatia	Female	> 20 years	4th level	Clinical	Unmarried	Yes	Yes	Never smoke	No	Yes/Don't know	No/Don't know	Yes/Don't know	Yes/Don't know	Yes/Don't know	No/Don't know	No	Agree	Agree	Agree	At school	Agree	Neutral	9999	9999	9999	9999	9999	9999	9999	9999	9999	9999	9999	9999
174	174	Croatia	Female	> 20 years	4th level	Clinical	Unmarried	Yes	No	Never smoke	No	Yes/Don't know	Yes	Yes/Don't know	Yes/Don't know	Yes/Don't know	No/Don't know	Yes/Don't know	Agree	Agree	Neutral	At school	Agree	Neutral	9999	9999	9999	9999	9999	9999	9999	9999	9999	9999	9999	9999
175	175	Croatia	Female	≤ 20 years	1st level	Pre-clinical	Unmarried	Yes	No	Tobacco only	No	Yes/Don't know	Yes	Yes/Don't know	Yes/Don't know	Yes/Don't know	Yes	Yes/Don't know	Neutral	Agree	Neutral	At school	Agree	Agree	Disagree	Agree	Agree	Agree	< 1 year	< 20 times a day	It varies	9999	9999	9999	9999	9999
176	176	Croatia	Female	> 20 years	4th level	Clinical	Unmarried	Yes	No	Tobacco only	No	Yes/Don't know	Yes	Yes/Don't know	No	No	Yes	No	Neutral	Agree	Disagree	At university	Agree	Neutral	Disagree	Agree	Agree	Agree	> 2 years	< 20 times a day	It varies	9999	9999	9999	9999	9999
177	177	Croatia	Male	≤ 20 years	1st level	Pre-clinical	Unmarried	Yes	No	Never smoke	Yes	Yes/Don't know	No/Don't know	Yes/Don't know	Yes/Don't know	Yes/Don't know	No/Don't know	Yes/Don't know	Agree	Agree	Disagree	At school	Agree	Neutral	9999	9999	9999	9999	9999	9999	9999	9999	9999	9999	9999	9999
178	178	Croatia	Female	> 20 years	4th level	Clinical	Unmarried	Yes	No	Never smoke	Yes	Yes/Don't know	Yes	No	Yes/Don't know	Yes/Don't know	Yes	Yes/Don't know	Neutral	Agree	Neutral	At school	Disagree	Disagree	9999	9999	9999	9999	9999	9999	9999	9999	9999	9999	9999	9999
179	179	Croatia	Female	> 20 years	4th level	Clinical	Unmarried	Yes	No	Never smoke	Yes	No	Yes	Yes/Don't know	Yes/Don't know	Yes/Don't know	Yes	Yes/Don't know	Disagree	Agree	Neutral	At school	Agree	Neutral	9999	9999	9999	9999	9999	9999	9999	9999	9999	9999	9999	9999
180	180	Croatia	Female	> 20 years	6th level	Clinical	Unmarried	Yes	No	Tobacco only	No	Yes/Don't know	Yes	Yes/Don't know	No	Yes/Don't know	No/Don't know	No	Disagree	Agree	Agree	At school	Disagree	Disagree	Disagree	Neutral	Agree	Agree	> 2 years	Not daily	It varies	9999	9999	9999	9999	9999
181	181	Croatia	Female	≤ 20 years	1st level	Pre-clinical	Unmarried	Yes	No	Never smoke	Yes	Yes/Don't know	No/Don't know	Yes/Don't know	Yes/Don't know	Yes/Don't know	Yes	Yes/Don't know	Agree	Agree	Disagree	At school	Agree	Agree	9999	9999	9999	9999	9999	9999	9999	9999	9999	9999	9999	9999
182	182	Croatia	Female	> 20 years	6th level	Clinical	Unmarried	Yes	No	Never smoke	No	Yes/Don't know	Yes	Yes/Don't know	Yes/Don't know	Yes/Don't know	Yes	Yes/Don't know	Neutral	Agree	Disagree	At university	Agree	Agree	9999	9999	9999	9999	9999	9999	9999	9999	9999	9999	9999	9999
183	183	Croatia	Male	> 20 years	5th level	Clinical	Unmarried	Yes	No	Tobacco only	No	Yes/Don't know	Yes	Yes/Don't know	No	Yes/Don't know	Yes	No	Disagree	Agree	Agree	No need	Agree	Agree	Disagree	Neutral	Agree	Neutral	> 2 years	< 20 times a day	It varies	9999	9999	9999	9999	9999
184	184	Croatia	Female	≤ 20 years	4th level	Clinical	Unmarried	Yes	No	Never smoke	Yes	Yes/Don't know	Yes	No	Yes/Don't know	Yes/Don't know	Yes	Yes/Don't know	Neutral	Agree	Neutral	At school	Agree	Neutral	9999	9999	9999	9999	9999	9999	9999	9999	9999	9999	9999	9999
185	185	Croatia	Female	> 20 years	6th level	Clinical	Unmarried	Yes	Yes	Tobacco only	No	Yes/Don't know	No/Don't know	Yes/Don't know	Yes/Don't know	Yes/Don't know	No/Don't know	No	Disagree	Agree	Disagree	At school	Agree	Neutral	Disagree	Agree	Neutral	Neutral	> 2 years	Not daily	It varies	9999	9999	9999	9999	9999
186	186	Croatia	Female	> 20 years	6th level	Clinical	Unmarried	Yes	No	Never smoke	No	Yes/Don't know	Yes	Yes/Don't know	Yes/Don't know	Yes/Don't know	Yes	Yes/Don't know	Neutral	Agree	Agree	At school	Agree	Neutral	9999	9999	9999	9999	9999	9999	9999	9999	9999	9999	9999	9999
187	187	Croatia	Male	> 20 years	6th level	Clinical	Unmarried	Yes	Yes	Tobacco only	No	Yes/Don't know	Yes	Yes/Don't know	Yes/Don't know	No	Yes	Yes/Don't know	Neutral	Agree	Disagree	At school	Agree	Agree	Disagree	Agree	Agree	Neutral	> 2 years	< 20 times a day	After wake-up	9999	9999	9999	9999	9999
188	188	Croatia	Female	> 20 years	4th level	Clinical	Unmarried	Yes	No	Never smoke	No	Yes/Don't know	No/Don't know	Yes/Don't know	Yes/Don't know	Yes/Don't know	No/Don't know	Yes/Don't know	Neutral	Agree	Neutral	At school	Disagree	Disagree	9999	9999	9999	9999	9999	9999	9999	9999	9999	9999	9999	9999
189	189	Croatia	Female	> 20 years	6th level	Clinical	Unmarried	Yes	No	Never smoke	No	Yes/Don't know	Yes	No	No	Yes/Don't know	Yes	No	Neutral	Agree	Neutral	At school	Agree	Agree	9999	9999	9999	9999	9999	9999	9999	9999	9999	9999	9999	9999
190	190	Croatia	Female	> 20 years	6th level	Clinical	Unmarried	Yes	Yes	Tobacco only	Yes	Yes/Don't know	Yes	Yes/Don't know	Yes/Don't know	Yes/Don't know	No/Don't know	Yes/Don't know	Disagree	Agree	Neutral	At school	Agree	Disagree	Neutral	Agree	Agree	Disagree	> 2 years	< 20 times a day	After 1-2 hours	9999	9999	9999	9999	9999
191	191	Croatia	Male	> 20 years	6th level	Clinical	Unmarried	Yes	No	Tobacco only	Yes	No	Yes	Yes/Don't know	Yes/Don't know	No	Yes	Yes/Don't know	Disagree	Neutral	Agree	At school	Agree	Agree	Disagree	Agree	Agree	Agree	1-2 years	Not daily	It varies	9999	9999	9999	9999	9999
192	192	Croatia	Female	≤ 20 years	1st level	Pre-clinical	Unmarried	Yes	Yes	Never smoke	No	Yes/Don't know	Yes	No	Yes/Don't know	Yes/Don't know	No/Don't know	No	Neutral	Agree	Neutral	At school	Disagree	Disagree	9999	9999	9999	9999	9999	9999	9999	9999	9999	9999	9999	9999
193	193	Croatia	Male	≤ 20 years	1st level	Pre-clinical	Unmarried	Yes	Yes	Tobacco only	No	Yes/Don't know	Yes	Yes/Don't know	Yes/Don't know	Yes/Don't know	Yes	Yes/Don't know	Agree	Neutral	Disagree	At school	Agree	Agree	Disagree	Agree	Agree	Neutral	> 2 years	< 20 times a day	After wake-up	9999	9999	9999	9999	9999
194	194	Croatia	Female	≤ 20 years	6th level	Clinical	Unmarried	Yes	No	Never smoke	No	Yes/Don't know	No/Don't know	Yes/Don't know	Yes/Don't know	Yes/Don't know	Yes	No	Neutral	Agree	Agree	At school	Agree	Neutral	9999	9999	9999	9999	9999	9999	9999	9999	9999	9999	9999	9999
195	195	Croatia	Female	≤ 20 years	1st level	Pre-clinical	Unmarried	Yes	No	Never smoke	No	Yes/Don't know	Yes	Yes/Don't know	Yes/Don't know	Yes/Don't know	Yes	Yes/Don't know	Neutral	Agree	Neutral	At school	Agree	Disagree	9999	9999	9999	9999	9999	9999	9999	9999	9999	9999	9999	9999
196	196	Croatia	Female	> 20 years	4th level	Clinical	Unmarried	Yes	No	Never smoke	No	Yes/Don't know	Yes	Yes/Don't know	Yes/Don't know	Yes/Don't know	Yes	No	Disagree	Neutral	Neutral	At school	Agree	Neutral	9999	9999	9999	9999	9999	9999	9999	9999	9999	9999	9999	9999
197	197	Croatia	Female	> 20 years	5th level	Clinical	Unmarried	Yes	No	Never smoke	No	Yes/Don't know	No/Don't know	Yes/Don't know	Yes/Don't know	Yes/Don't know	No/Don't know	Yes/Don't know	Neutral	Agree	Neutral	At school	Agree	Neutral	9999	9999	9999	9999	9999	9999	9999	9999	9999	9999	9999	9999
198	198	Croatia	Male	> 20 years	6th level	Clinical	Unmarried	Yes	Yes	Never smoke	No	Yes/Don't know	Yes	Yes/Don't know	Yes/Don't know	Yes/Don't know	Yes	Yes/Don't know	Neutral	Neutral	Neutral	At school	Agree	Agree	9999	9999	9999	9999	9999	9999	9999	9999	9999	9999	9999	9999
199	199	Croatia	Female	> 20 years	4th level	Clinical	Unmarried	Yes	Yes	E-cig. only	Yes	No	Yes	Yes/Don't know	Yes/Don't know	Yes/Don't know	Yes	Yes/Don't know	Agree	Agree	Neutral	At school	Agree	Agree	Disagree	Agree	Agree	Agree	> 2 years	≥ 20 times a day	After wake-up	Not sure	Not important	Not important	Not important	Not important
200	200	Croatia	Female	≤ 20 years	1st level	Pre-clinical	Unmarried	Yes	No	Never smoke	No	Yes/Don't know	Yes	Yes/Don't know	No	Yes/Don't know	Yes	Yes/Don't know	Neutral	Agree	Agree	At school	Agree	Agree	9999	9999	9999	9999	9999	9999	9999	9999	9999	9999	9999	9999
201	201	Croatia	Male	> 20 years	4th level	Clinical	Unmarried	Yes	No	Never smoke	No	No	Yes	Yes/Don't know	Yes/Don't know	Yes/Don't know	Yes	Yes/Don't know	Neutral	Agree	Disagree	At university	Agree	Neutral	9999	9999	9999	9999	9999	9999	9999	9999	9999	9999	9999	9999
202	202	Croatia	Female	> 20 years	6th level	Clinical	Unmarried	Yes	No	Never smoke	Yes	Yes/Don't know	Yes	Yes/Don't know	Yes/Don't know	Yes/Don't know	Yes	Yes/Don't know	Neutral	Agree	Neutral	At school	Agree	Neutral	9999	9999	9999	9999	9999	9999	9999	9999	9999	9999	9999	9999
203	203	Croatia	Female	> 20 years	4th level	Clinical	Unmarried	Yes	No	Never smoke	No	Yes/Don't know	Yes	No	Yes/Don't know	Yes/Don't know	Yes	No	Neutral	Agree	Neutral	At university	Neutral	Neutral	9999	9999	9999	9999	9999	9999	9999	9999	9999	9999	9999	9999
204	204	Croatia	Female	> 20 years	4th level	Clinical	Unmarried	Yes	No	Never smoke	No	No	Yes	Yes/Don't know	No	No	Yes	Yes/Don't know	Disagree	Agree	Neutral	At school	Neutral	Neutral	9999	9999	9999	9999	9999	9999	9999	9999	9999	9999	9999	9999
205	205	Croatia	Female	≤ 20 years	1st level	Pre-clinical	Unmarried	Yes	Yes	Tobacco only	Yes	Yes/Don't know	Yes	Yes/Don't know	No	Yes/Don't know	Yes	No	Neutral	Agree	Neutral	At university	Agree	Neutral	Disagree	Neutral	Agree	Agree	> 2 years	< 20 times a day	It varies	9999	9999	9999	9999	9999
206	206	Croatia	Female	> 20 years	5th level	Clinical	Unmarried	Yes	No	Never smoke	Yes	Yes/Don't know	Yes	Yes/Don't know	Yes/Don't know	Yes/Don't know	No/Don't know	Yes/Don't know	Neutral	Agree	Neutral	At school	Agree	Disagree	9999	9999	9999	9999	9999	9999	9999	9999	9999	9999	9999	9999
207	207	Croatia	Female	> 20 years	6th level	Clinical	Unmarried	Yes	No	Never smoke	No	Yes/Don't know	No/Don't know	Yes/Don't know	Yes/Don't know	Yes/Don't know	Yes	Yes/Don't know	Neutral	Agree	Neutral	At school	Neutral	Neutral	9999	9999	9999	9999	9999	9999	9999	9999	9999	9999	9999	9999
208	208	Croatia	Female	≤ 20 years	2nd level	Pre-clinical	Unmarried	Yes	No	Never smoke	No	Yes/Don't know	Yes	Yes/Don't know	Yes/Don't know	Yes/Don't know	Yes	No	Neutral	Agree	Disagree	At school	Agree	Neutral	9999	9999	9999	9999	9999	9999	9999	9999	9999	9999	9999	9999
209	209	Croatia	Female	> 20 years	4th level	Clinical	Unmarried	Yes	No	Never smoke	Yes	Yes/Don't know	Yes	No	Yes/Don't know	Yes/Don't know	Yes	No	Neutral	Agree	Neutral	At school	Disagree	Disagree	9999	9999	9999	9999	9999	9999	9999	9999	9999	9999	9999	9999
210	210	Croatia	Female	> 20 years	4th level	Clinical	Unmarried	Yes	No	Never smoke	No	No	Yes	No	Yes/Don't know	Yes/Don't know	Yes	No	Disagree	Agree	Neutral	At school	Neutral	Neutral	9999	9999	9999	9999	9999	9999	9999	9999	9999	9999	9999	9999
211	211	Croatia	Male	> 20 years	4th level	Clinical	Unmarried	Yes	No	Tobacco only	Yes	Yes/Don't know	Yes	Yes/Don't know	Yes/Don't know	Yes/Don't know	Yes	Yes/Don't know	Agree	Agree	Disagree	At school	Agree	Neutral	Disagree	Agree	Agree	Neutral	> 2 years	Not daily	It varies	9999	9999	9999	9999	9999
212	212	Croatia	Male	≤ 20 years	2nd level	Pre-clinical	Unmarried	Yes	No	Never smoke	Yes	Yes/Don't know	No/Don't know	Yes/Don't know	Yes/Don't know	Yes/Don't know	Yes	Yes/Don't know	Agree	Agree	Disagree	At school	Agree	Agree	9999	9999	9999	9999	9999	9999	9999	9999	9999	9999	9999	9999
213	213	Croatia	Male	≤ 20 years	2nd level	Pre-clinical	Unmarried	Yes	No	Never smoke	No	No	Yes	No	No	No	Yes	No	Disagree	Agree	Neutral	At school	Agree	Agree	9999	9999	9999	9999	9999	9999	9999	9999	9999	9999	9999	9999
214	214	Croatia	Female	> 20 years	6th level	Clinical	Unmarried	Yes	No	Never smoke	No	Yes/Don't know	Yes	Yes/Don't know	Yes/Don't know	Yes/Don't know	Yes	No	Disagree	Agree	Disagree	At school	Neutral	Neutral	9999	9999	9999	9999	9999	9999	9999	9999	9999	9999	9999	9999
215	215	Croatia	Female	> 20 years	4th level	Clinical	Unmarried	Yes	No	Never smoke	No	Yes/Don't know	Yes	No	No	No	Yes	Yes/Don't know	Neutral	Agree	Neutral	At school	Agree	Agree	9999	9999	9999	9999	9999	9999	9999	9999	9999	9999	9999	9999
216	216	Croatia	Female	> 20 years	5th level	Clinical	Unmarried	Yes	No	Never smoke	No	Yes/Don't know	Yes	Yes/Don't know	Yes/Don't know	Yes/Don't know	Yes	Yes/Don't know	Agree	Neutral	Neutral	At school	Agree	Agree	9999	9999	9999	9999	9999	9999	9999	9999	9999	9999	9999	9999
217	217	Croatia	Female	> 20 years	4th level	Clinical	Unmarried	Yes	Yes	Never smoke	Yes	Yes/Don't know	Yes	Yes/Don't know	Yes/Don't know	Yes/Don't know	Yes	Yes/Don't know	Agree	Agree	Neutral	At school	Agree	Neutral	9999	9999	9999	9999	9999	9999	9999	9999	9999	9999	9999	9999
218	218	Croatia	Female	> 20 years	4th level	Clinical	Unmarried	Yes	No	Never smoke	No	Yes/Don't know	Yes	Yes/Don't know	Yes/Don't know	Yes/Don't know	Yes	No	Neutral	Agree	Disagree	At school	Agree	Neutral	9999	9999	9999	9999	9999	9999	9999	9999	9999	9999	9999	9999
219	219	Croatia	Female	≤ 20 years	1st level	Pre-clinical	Unmarried	Yes	No	Never smoke	No	Yes/Don't know	No/Don't know	No	No	Yes/Don't know	Yes	No	Disagree	Agree	Agree	At school	Disagree	Disagree	9999	9999	9999	9999	9999	9999	9999	9999	9999	9999	9999	9999
220	220	Croatia	Female	> 20 years	4th level	Clinical	Unmarried	Yes	No	Never smoke	No	No	Yes	Yes/Don't know	Yes/Don't know	Yes/Don't know	Yes	Yes/Don't know	Disagree	Agree	Neutral	At university	Neutral	Neutral	9999	9999	9999	9999	9999	9999	9999	9999	9999	9999	9999	9999
221	221	Croatia	Female	> 20 years	6th level	Clinical	Unmarried	Yes	No	Tobacco only	No	Yes/Don't know	No/Don't know	Yes/Don't know	Yes/Don't know	Yes/Don't know	No/Don't know	Yes/Don't know	Neutral	Agree	Neutral	At school	Agree	Disagree	Disagree	Neutral	Neutral	Neutral	1-2 years	Not daily	It varies	9999	9999	9999	9999	9999
222	222	Croatia	Female	> 20 years	4th level	Clinical	Unmarried	Yes	Yes	Tobacco only	No	Yes/Don't know	Yes	Yes/Don't know	No	No	Yes	Yes/Don't know	Agree	Agree	Neutral	At school	Agree	Agree	9999	9999	9999	9999	9999	Not daily	9999	9999	9999	9999	9999	9999
223	223	Croatia	Female	> 20 years	4th level	Clinical	Unmarried	Yes	No	Never smoke	No	Yes/Don't know	No/Don't know	Yes/Don't know	Yes/Don't know	Yes/Don't know	No/Don't know	Yes/Don't know	Neutral	Agree	Neutral	At school	Disagree	Disagree	9999	9999	9999	9999	9999	9999	9999	9999	9999	9999	9999	9999
224	224	Croatia	Female	> 20 years	4th level	Clinical	Unmarried	Yes	No	Never smoke	No	Yes/Don't know	Yes	Yes/Don't know	Yes/Don't know	Yes/Don't know	No/Don't know	Yes/Don't know	Neutral	Agree	Neutral	At school	Agree	Agree	9999	9999	9999	9999	9999	9999	9999	9999	9999	9999	9999	9999
225	225	Croatia	Female	> 20 years	6th level	Clinical	Unmarried	Yes	No	Never smoke	No	Yes/Don't know	No/Don't know	Yes/Don't know	Yes/Don't know	Yes/Don't know	No/Don't know	Yes/Don't know	Neutral	Neutral	Neutral	At school	Disagree	Disagree	9999	9999	9999	9999	9999	9999	9999	9999	9999	9999	9999	9999
226	226	Croatia	Female	≤ 20 years	1st level	Pre-clinical	Unmarried	Yes	Yes	Never smoke	No	No	Yes	Yes/Don't know	Yes/Don't know	Yes/Don't know	Yes	Yes/Don't know	Agree	Agree	Disagree	At school	Agree	Agree	9999	9999	9999	9999	9999	9999	9999	9999	9999	9999	9999	9999
227	227	Croatia	Female	> 20 years	4th level	Clinical	Unmarried	Yes	No	Never smoke	No	Yes/Don't know	Yes	Yes/Don't know	Yes/Don't know	Yes/Don't know	Yes	Yes/Don't know	Neutral	Agree	Neutral	At school	Agree	Disagree	9999	9999	9999	9999	9999	9999	9999	9999	9999	9999	9999	9999
228	228	Croatia	Female	≤ 20 years	1st level	Pre-clinical	Unmarried	Yes	No	Never smoke	No	Yes/Don't know	Yes	Yes/Don't know	Yes/Don't know	Yes/Don't know	Yes	Yes/Don't know	Neutral	Agree	Neutral	At school	Agree	Agree	9999	9999	9999	9999	9999	9999	9999	9999	9999	9999	9999	9999
229	229	Croatia	Female	≤ 20 years	1st level	Pre-clinical	Unmarried	Yes	No	Never smoke	No	Yes/Don't know	Yes	No	No	No	Yes	No	Disagree	Agree	Neutral	At university	Disagree	Disagree	9999	9999	9999	9999	9999	9999	9999	9999	9999	9999	9999	9999
230	230	Croatia	Female	> 20 years	6th level	Clinical	Unmarried	Yes	No	Never smoke	Yes	Yes/Don't know	Yes	Yes/Don't know	Yes/Don't know	Yes/Don't know	Yes	Yes/Don't know	Disagree	Agree	Neutral	At university	Agree	Disagree	9999	9999	9999	9999	9999	9999	9999	9999	9999	9999	9999	9999
231	231	Croatia	Female	≤ 20 years	1st level	Pre-clinical	Unmarried	Yes	No	Never smoke	No	Yes/Don't know	Yes	Yes/Don't know	Yes/Don't know	Yes/Don't know	Yes	Yes/Don't know	Agree	Agree	Disagree	At school	Neutral	Neutral	9999	9999	9999	9999	9999	9999	9999	9999	9999	9999	9999	9999
232	232	Croatia	Male	> 20 years	6th level	Clinical	Unmarried	Yes	No	Never smoke	Yes	Yes/Don't know	Yes	Yes/Don't know	Yes/Don't know	Yes/Don't know	Yes	Yes/Don't know	Neutral	Agree	Agree	At school	Agree	Neutral	9999	9999	9999	9999	9999	9999	9999	9999	9999	9999	9999	9999
233	233	Croatia	Female	> 20 years	4th level	Clinical	Unmarried	Yes	No	Never smoke	No	Yes/Don't know	Yes	No	Yes/Don't know	Yes/Don't know	Yes	Yes/Don't know	Disagree	Agree	Neutral	At school	Agree	Neutral	9999	9999	9999	9999	9999	9999	9999	9999	9999	9999	9999	9999
234	1	Iraq	Male	≤ 20 years	3rd level	Pre-clinical	Unmarried	Yes	No	Never smoke	Yes	Yes/Don't know	Yes	Yes/Don't know	Yes/Don't know	Yes/Don't know	No/Don't know	Yes/Don't know	Agree	Agree	Agree	At school	Agree	Agree	9999	9999	9999	9999	9999	9999	9999	9999	9999	9999	9999	9999
235	2	Iraq	Male	≤ 20 years	2nd level	Pre-clinical	Unmarried	Yes	No	Never smoke	Yes	No	Yes	No	No	No	Yes	No	Disagree	Agree	Agree	At school	Agree	Agree	9999	9999	9999	9999	9999	9999	9999	9999	9999	9999	9999	9999
236	3	Iraq	Male	> 20 years	4th level	Clinical	Unmarried	Yes	No	Never smoke	Yes	Yes/Don't know	Yes	Yes/Don't know	Yes/Don't know	Yes/Don't know	No/Don't know	Yes/Don't know	Neutral	Neutral	Neutral	At school	Agree	Agree	9999	9999	9999	9999	9999	9999	9999	9999	9999	9999	9999	9999
237	4	Iraq	Male	> 20 years	5th level	Clinical	Unmarried	Yes	No	Never smoke	Yes	No	Yes	No	Yes/Don't know	Yes/Don't know	Yes	No	Disagree	Agree	Agree	At school	Agree	Agree	9999	9999	9999	9999	9999	9999	9999	9999	9999	9999	9999	9999
238	5	Iraq	Female	> 20 years	5th level	Clinical	Unmarried	Yes	No	Never smoke	Yes	Yes/Don't know	Yes	No	Yes/Don't know	Yes/Don't know	Yes	Yes/Don't know	Disagree	Agree	Agree	At school	Agree	Agree	9999	9999	9999	9999	9999	9999	9999	9999	9999	9999	9999	9999
239	6	Iraq	Female	> 20 years	5th level	Clinical	Unmarried	Yes	No	Never smoke	No	No	Yes	No	No	No	No/Don't know	Yes/Don't know	Disagree	Agree	Agree	At school	Agree	Agree	9999	9999	9999	9999	9999	9999	9999	9999	9999	9999	9999	9999
240	7	Iraq	Male	> 20 years	5th level	Clinical	Unmarried	Yes	No	Never smoke	Yes	Yes/Don't know	Yes	Yes/Don't know	Yes/Don't know	Yes/Don't know	No/Don't know	Yes/Don't know	Disagree	Agree	Neutral	At university	Agree	Agree	9999	9999	9999	9999	9999	9999	9999	9999	9999	9999	9999	9999
241	8	Iraq	Male	> 20 years	5th level	Clinical	Unmarried	Yes	No	Never smoke	Yes	Yes/Don't know	Yes	Yes/Don't know	Yes/Don't know	Yes/Don't know	No/Don't know	Yes/Don't know	Agree	Agree	Neutral	At school	Agree	Agree	9999	9999	9999	9999	9999	9999	9999	9999	9999	9999	9999	9999
242	9	Iraq	Male	> 20 years	5th level	Clinical	Unmarried	Yes	No	Never smoke	Yes	Yes/Don't know	Yes	No	No	Yes/Don't know	No/Don't know	Yes/Don't know	Neutral	Agree	Agree	At university	Agree	Neutral	9999	9999	9999	9999	9999	9999	9999	9999	9999	9999	9999	9999
243	10	Iraq	Male	> 20 years	5th level	Clinical	Unmarried	No	No	Tobacco only	Yes	Yes/Don't know	Yes	No	Yes/Don't know	Yes/Don't know	No/Don't know	Yes/Don't know	Neutral	Agree	Neutral	At school	Agree	Disagree	Disagree	Disagree	Agree	Disagree	> 2 years	≥ 20 times a day	After 1-2 hours	9999	9999	9999	9999	9999
244	11	Iraq	Male	> 20 years	5th level	Clinical	Unmarried	Yes	No	Never smoke	No	No	Yes	Yes/Don't know	Yes/Don't know	Yes/Don't know	Yes	No	Neutral	Agree	Agree	No need	Agree	Agree	9999	9999	9999	9999	9999	9999	9999	9999	9999	9999	9999	9999
245	12	Iraq	Male	> 20 years	5th level	Clinical	Unmarried	Yes	Yes	Never smoke	Yes	No	Yes	No	Yes/Don't know	Yes/Don't know	Yes	Yes/Don't know	Neutral	Agree	Disagree	At school	Disagree	Disagree	9999	9999	9999	9999	9999	9999	9999	9999	9999	9999	9999	9999
246	13	Iraq	Male	> 20 years	5th level	Clinical	Unmarried	Yes	No	Never smoke	No	Yes/Don't know	Yes	Yes/Don't know	Yes/Don't know	Yes/Don't know	No/Don't know	No	Disagree	Agree	Agree	At school	Agree	Agree	9999	9999	9999	9999	9999	9999	9999	9999	9999	9999	9999	9999
247	14	Iraq	Male	> 20 years	5th level	Clinical	Unmarried	Yes	Yes	Never smoke	Yes	No	Yes	No	Yes/Don't know	Yes/Don't know	Yes	No	Disagree	Agree	Agree	At school	Agree	Agree	9999	9999	9999	9999	9999	9999	9999	9999	9999	9999	9999	9999
248	15	Iraq	Female	> 20 years	5th level	Clinical	Unmarried	Yes	No	Never smoke	No	Yes/Don't know	Yes	Yes/Don't know	Yes/Don't know	Yes/Don't know	Yes	No	Disagree	Agree	Agree	At school	Neutral	Neutral	9999	9999	9999	9999	9999	9999	9999	9999	9999	9999	9999	9999
249	16	Iraq	Female	> 20 years	5th level	Clinical	Unmarried	Yes	No	Never smoke	No	Yes/Don't know	Yes	Yes/Don't know	Yes/Don't know	Yes/Don't know	Yes	Yes/Don't know	Neutral	Agree	Agree	At school	Agree	Neutral	9999	9999	9999	9999	9999	9999	9999	9999	9999	9999	9999	9999
250	17	Iraq	Female	> 20 years	5th level	Clinical	Unmarried	Yes	No	Never smoke	No	Yes/Don't know	No/Don't know	Yes/Don't know	Yes/Don't know	Yes/Don't know	No/Don't know	Yes/Don't know	Agree	Agree	Neutral	No need	Agree	Agree	9999	9999	9999	9999	9999	9999	9999	9999	9999	9999	9999	9999
251	18	Iraq	Female	> 20 years	5th level	Clinical	Married	Yes	No	Never smoke	No	Yes/Don't know	Yes	Yes/Don't know	Yes/Don't know	Yes/Don't know	No/Don't know	Yes/Don't know	Agree	Agree	Agree	At university	Agree	Disagree	9999	9999	9999	9999	9999	9999	9999	9999	9999	9999	9999	9999
252	19	Iraq	Male	> 20 years	5th level	Clinical	Unmarried	No	No	Dual user	Yes	Yes/Don't know	No/Don't know	Yes/Don't know	Yes/Don't know	Yes/Don't know	No/Don't know	Yes/Don't know	Agree	Agree	Neutral	At school	Agree	Agree	Neutral	Neutral	Neutral	Agree	< 1 year	Not daily	It varies	9999	9999	9999	9999	9999
253	20	Iraq	Female	> 20 years	5th level	Clinical	Unmarried	Yes	No	Never smoke	No	No	Yes	Yes/Don't know	Yes/Don't know	Yes/Don't know	Yes	No	Neutral	Agree	Agree	At school	Agree	Neutral	9999	9999	9999	9999	9999	9999	9999	9999	9999	9999	9999	9999
254	21	Iraq	Male	≤ 20 years	5th level	Clinical	Unmarried	Yes	No	E-cig. only	Yes	No	No/Don't know	Yes/Don't know	Yes/Don't know	Yes/Don't know	Yes	Yes/Don't know	Neutral	Agree	Agree	At school	Agree	Agree	Neutral	Agree	Agree	Agree	< 1 year	Not daily	It varies	Not important	Important	Important	Important	Important
255	22	Iraq	Male	> 20 years	5th level	Clinical	Unmarried	Yes	Yes	Never smoke	Yes	No	Yes	Yes/Don't know	Yes/Don't know	Yes/Don't know	No/Don't know	Yes/Don't know	Agree	Agree	Agree	At school	Neutral	Disagree	9999	9999	9999	9999	9999	9999	9999	9999	9999	9999	9999	9999
256	23	Iraq	Female	> 20 years	5th level	Clinical	Unmarried	Yes	No	Never smoke	No	Yes/Don't know	Yes	Yes/Don't know	No	Yes/Don't know	Yes	No	Disagree	Agree	Agree	At school	Agree	Agree	9999	9999	9999	9999	9999	9999	9999	9999	9999	9999	9999	9999
257	24	Iraq	Female	> 20 years	5th level	Clinical	Unmarried	Yes	No	Never smoke	No	Yes/Don't know	Yes	Yes/Don't know	No	Yes/Don't know	Yes	No	Disagree	Agree	Agree	At school	Agree	Agree	9999	9999	9999	9999	9999	9999	9999	9999	9999	9999	9999	9999
258	25	Iraq	Male	> 20 years	4th level	Clinical	Unmarried	Yes	Yes	Never smoke	Yes	Yes/Don't know	Yes	Yes/Don't know	Yes/Don't know	No	No/Don't know	No	Disagree	Agree	Agree	At university	Agree	Disagree	9999	9999	9999	9999	9999	9999	9999	9999	9999	9999	9999	9999
259	26	Iraq	Female	> 20 years	4th level	Clinical	Unmarried	Yes	No	Never smoke	No	Yes/Don't know	Yes	Yes/Don't know	Yes/Don't know	Yes/Don't know	No/Don't know	Yes/Don't know	Agree	Agree	Disagree	At university	Neutral	Neutral	9999	9999	9999	9999	9999	9999	9999	9999	9999	9999	9999	9999
260	27	Iraq	Female	> 20 years	4th level	Clinical	Married	Yes	No	Never smoke	No	Yes/Don't know	Yes	No	No	No	Yes	No	Disagree	Agree	Agree	At school	Agree	Agree	9999	9999	9999	9999	9999	9999	9999	9999	9999	9999	9999	9999
261	28	Iraq	Female	> 20 years	4th level	Clinical	Unmarried	Yes	No	Never smoke	No	No	Yes	No	No	No	No/Don't know	No	Disagree	Agree	Agree	At school	Agree	Agree	9999	9999	9999	9999	9999	9999	9999	9999	9999	9999	9999	9999
262	29	Iraq	Male	> 20 years	4th level	Clinical	Unmarried	Yes	No	Never smoke	No	Yes/Don't know	Yes	Yes/Don't know	Yes/Don't know	Yes/Don't know	Yes	Yes/Don't know	Neutral	Agree	Agree	At school	Agree	Agree	9999	9999	9999	9999	9999	9999	9999	9999	9999	9999	9999	9999
263	30	Iraq	Male	> 20 years	4th level	Clinical	Unmarried	Yes	No	Never smoke	No	Yes/Don't know	Yes	Yes/Don't know	Yes/Don't know	Yes/Don't know	Yes	Yes/Don't know	Neutral	Agree	Agree	At school	Agree	Agree	9999	9999	9999	9999	9999	9999	9999	9999	9999	9999	9999	9999
264	31	Iraq	Male	> 20 years	3rd level	Pre-clinical	Unmarried	Yes	Yes	Tobacco only	No	Yes/Don't know	No/Don't know	Yes/Don't know	Yes/Don't know	Yes/Don't know	No/Don't know	Yes/Don't know	Neutral	Agree	Neutral	No need	Agree	Agree	Disagree	Disagree	Neutral	Neutral	1-2 years	Not daily	It varies	9999	9999	9999	9999	9999
265	32	Iraq	Female	> 20 years	4th level	Clinical	Unmarried	Yes	No	Never smoke	No	Yes/Don't know	No/Don't know	Yes/Don't know	Yes/Don't know	Yes/Don't know	No/Don't know	No	Agree	Agree	Neutral	At university	Agree	Disagree	9999	9999	9999	9999	9999	9999	9999	9999	9999	9999	9999	9999
266	33	Iraq	Female	> 20 years	4th level	Clinical	Unmarried	Yes	No	Never smoke	No	Yes/Don't know	Yes	Yes/Don't know	Yes/Don't know	Yes/Don't know	No/Don't know	No	Disagree	Agree	Agree	At school	Agree	Agree	9999	9999	9999	9999	9999	9999	9999	9999	9999	9999	9999	9999
267	34	Iraq	Female	> 20 years	3rd level	Pre-clinical	Unmarried	Yes	No	Never smoke	No	Yes/Don't know	Yes	Yes/Don't know	Yes/Don't know	No	No/Don't know	Yes/Don't know	Neutral	Agree	Agree	At university	Agree	Agree	9999	9999	9999	9999	9999	9999	9999	9999	9999	9999	9999	9999
268	35	Iraq	Female	> 20 years	4th level	Clinical	Unmarried	Yes	No	Never smoke	No	Yes/Don't know	Yes	No	No	No	Yes	No	Disagree	Agree	Agree	At school	Agree	Agree	9999	9999	9999	9999	9999	9999	9999	9999	9999	9999	9999	9999
269	36	Iraq	Male	≤ 20 years	3rd level	Pre-clinical	Unmarried	Yes	Yes	Never smoke	Yes	No	Yes	No	Yes/Don't know	Yes/Don't know	No/Don't know	No	Disagree	Agree	Neutral	At school	Agree	Agree	9999	9999	9999	9999	9999	9999	9999	9999	9999	9999	9999	9999
270	37	Iraq	Male	> 20 years	3rd level	Pre-clinical	Unmarried	Yes	Yes	Tobacco only	Yes	Yes/Don't know	Yes	No	No	No	No/Don't know	No	Neutral	Agree	Neutral	No need	Agree	Agree	Neutral	Disagree	Agree	Agree	> 2 years	≥ 20 times a day	After 1-2 hours	9999	9999	9999	9999	9999
271	38	Iraq	Female	> 20 years	3rd level	Pre-clinical	Unmarried	Yes	No	Never smoke	No	Yes/Don't know	Yes	Yes/Don't know	Yes/Don't know	Yes/Don't know	No/Don't know	Yes/Don't know	Agree	Agree	Neutral	At school	Agree	Agree	9999	9999	9999	9999	9999	9999	9999	9999	9999	9999	9999	9999
272	39	Iraq	Male	> 20 years	4th level	Clinical	Unmarried	Yes	Yes	E-cig. only	Yes	Yes/Don't know	No/Don't know	Yes/Don't know	Yes/Don't know	Yes/Don't know	No/Don't know	Yes/Don't know	Agree	Agree	Neutral	At school	Agree	Agree	Neutral	Neutral	Agree	Neutral	< 1 year	Not daily	It varies	Not important	Not important	Not important	Not important	Important
273	40	Iraq	Female	> 20 years	4th level	Clinical	Unmarried	Yes	No	Never smoke	No	Yes/Don't know	Yes	Yes/Don't know	No	No	Yes	Yes/Don't know	Disagree	Agree	Agree	At school	Disagree	Neutral	9999	9999	9999	9999	9999	9999	9999	9999	9999	9999	9999	9999
274	41	Iraq	Male	> 20 years	4th level	Clinical	Unmarried	Yes	No	Never smoke	No	Yes/Don't know	Yes	Yes/Don't know	Yes/Don't know	Yes/Don't know	Yes	No	Neutral	Agree	Neutral	At school	Agree	Agree	9999	9999	9999	9999	9999	9999	9999	9999	9999	9999	9999	9999
275	42	Iraq	Male	> 20 years	4th level	Clinical	Unmarried	Yes	No	Never smoke	Yes	No	Yes	No	Yes/Don't know	Yes/Don't know	Yes	Yes/Don't know	Agree	Agree	Agree	At school	Agree	Agree	9999	9999	9999	9999	9999	9999	9999	9999	9999	9999	9999	9999
276	43	Iraq	Male	> 20 years	3rd level	Pre-clinical	Unmarried	Yes	No	Tobacco only	Yes	Yes/Don't know	Yes	Yes/Don't know	Yes/Don't know	Yes/Don't know	No/Don't know	Yes/Don't know	Neutral	Neutral	Neutral	At school	Agree	Agree	Disagree	Agree	Agree	Disagree	1-2 years	Not daily	It varies	9999	9999	9999	9999	9999
277	44	Iraq	Male	> 20 years	4th level	Clinical	Unmarried	Yes	No	Never smoke	No	Yes/Don't know	Yes	No	No	Yes/Don't know	Yes	No	Disagree	Agree	Agree	At school	Agree	Agree	9999	9999	9999	9999	9999	9999	9999	9999	9999	9999	9999	9999
278	45	Iraq	Male	> 20 years	5th level	Clinical	Unmarried	Yes	No	Never smoke	No	Yes/Don't know	Yes	No	Yes/Don't know	Yes/Don't know	No/Don't know	No	Neutral	Agree	Agree	At school	Agree	Agree	9999	9999	9999	9999	9999	9999	9999	9999	9999	9999	9999	9999
279	46	Iraq	Female	> 20 years	4th level	Clinical	Unmarried	Yes	No	Never smoke	No	Yes/Don't know	No/Don't know	Yes/Don't know	Yes/Don't know	Yes/Don't know	No/Don't know	Yes/Don't know	Agree	Agree	Neutral	At school	Agree	Disagree	9999	9999	9999	9999	9999	9999	9999	9999	9999	9999	9999	9999
280	47	Iraq	Male	> 20 years	3rd level	Pre-clinical	Unmarried	Yes	No	Never smoke	No	Yes/Don't know	No/Don't know	Yes/Don't know	Yes/Don't know	Yes/Don't know	No/Don't know	Yes/Don't know	Agree	Agree	Disagree	At school	Neutral	Neutral	9999	9999	9999	9999	9999	9999	9999	9999	9999	9999	9999	9999
281	48	Iraq	Male	> 20 years	3rd level	Pre-clinical	Unmarried	Yes	No	Never smoke	Yes	No	Yes	Yes/Don't know	Yes/Don't know	Yes/Don't know	No/Don't know	Yes/Don't know	Neutral	Agree	Agree	At university	Agree	Agree	9999	9999	9999	9999	9999	9999	9999	9999	9999	9999	9999	9999
282	49	Iraq	Female	> 20 years	4th level	Clinical	Unmarried	Yes	No	Never smoke	Yes	Yes/Don't know	Yes	Yes/Don't know	Yes/Don't know	Yes/Don't know	No/Don't know	No	Disagree	Agree	Neutral	At school	Agree	Agree	9999	9999	9999	9999	9999	9999	9999	9999	9999	9999	9999	9999
283	50	Iraq	Female	> 20 years	5th level	Clinical	Unmarried	Yes	No	Never smoke	No	No	Yes	Yes/Don't know	Yes/Don't know	Yes/Don't know	No/Don't know	Yes/Don't know	Neutral	Agree	Agree	At school	Agree	Agree	9999	9999	9999	9999	9999	9999	9999	9999	9999	9999	9999	9999
284	51	Iraq	Male	> 20 years	3rd level	Pre-clinical	Unmarried	Yes	Yes	Dual user	Yes	Yes/Don't know	Yes	No	Yes/Don't know	Yes/Don't know	Yes	Yes/Don't know	Agree	Agree	Neutral	At school	Agree	Neutral	Disagree	Agree	Agree	Neutral	> 2 years	Not daily	It varies	9999	9999	9999	9999	9999
285	52	Iraq	Female	> 20 years	4th level	Clinical	Married	Yes	No	Never smoke	No	Yes/Don't know	Yes	Yes/Don't know	Yes/Don't know	Yes/Don't know	Yes	No	Neutral	Agree	Agree	No need	Agree	Agree	9999	9999	9999	9999	9999	9999	9999	9999	9999	9999	9999	9999
286	53	Iraq	Female	> 20 years	5th level	Clinical	Unmarried	Yes	No	Never smoke	No	Yes/Don't know	Yes	No	Yes/Don't know	Yes/Don't know	No/Don't know	Yes/Don't know	Agree	Agree	Neutral	At school	Agree	Agree	9999	9999	9999	9999	9999	9999	9999	9999	9999	9999	9999	9999
287	54	Iraq	Female	≤ 20 years	3rd level	Pre-clinical	Married	Yes	No	Never smoke	No	No	Yes	No	No	Yes/Don't know	Yes	Yes/Don't know	Disagree	Agree	Agree	At school	Agree	Agree	9999	9999	9999	9999	9999	9999	9999	9999	9999	9999	9999	9999
288	55	Iraq	Female	> 20 years	5th level	Clinical	Unmarried	Yes	No	Never smoke	No	Yes/Don't know	No/Don't know	No	Yes/Don't know	Yes/Don't know	No/Don't know	Yes/Don't know	Neutral	Agree	Agree	No need	Agree	Disagree	9999	9999	9999	9999	9999	9999	9999	9999	9999	9999	9999	9999
289	56	Iraq	Female	> 20 years	4th level	Clinical	Unmarried	Yes	No	Never smoke	No	Yes/Don't know	Yes	Yes/Don't know	Yes/Don't know	Yes/Don't know	No/Don't know	Yes/Don't know	Agree	Agree	Neutral	No need	Agree	Agree	9999	9999	9999	9999	9999	9999	9999	9999	9999	9999	9999	9999
290	57	Iraq	Male	> 20 years	4th level	Clinical	Unmarried	Yes	Yes	Dual user	Yes	Yes/Don't know	No/Don't know	Yes/Don't know	Yes/Don't know	Yes/Don't know	No/Don't know	Yes/Don't know	Agree	Agree	Disagree	No need	Agree	Disagree	Disagree	Neutral	Agree	Neutral	< 1 year	Not daily	It varies	9999	9999	9999	9999	9999
291	58	Iraq	Female	> 20 years	4th level	Clinical	Unmarried	Yes	No	Never smoke	No	Yes/Don't know	Yes	No	No	Yes/Don't know	No/Don't know	No	Disagree	Agree	Agree	At school	Agree	Agree	9999	9999	9999	9999	9999	9999	9999	9999	9999	9999	9999	9999
292	59	Iraq	Female	≤ 20 years	3rd level	Pre-clinical	Unmarried	Yes	No	Never smoke	No	Yes/Don't know	Yes	No	Yes/Don't know	Yes/Don't know	No/Don't know	No	Neutral	Agree	Agree	At university	Neutral	Neutral	9999	9999	9999	9999	9999	9999	9999	9999	9999	9999	9999	9999
293	60	Iraq	Female	> 20 years	3rd level	Pre-clinical	Unmarried	Yes	No	Never smoke	No	Yes/Don't know	No/Don't know	Yes/Don't know	Yes/Don't know	Yes/Don't know	No/Don't know	Yes/Don't know	Agree	Agree	Neutral	At school	Agree	Agree	9999	9999	9999	9999	9999	9999	9999	9999	9999	9999	9999	9999
294	61	Iraq	Female	> 20 years	3rd level	Pre-clinical	Unmarried	Yes	No	Never smoke	No	Yes/Don't know	Yes	No	Yes/Don't know	Yes/Don't know	Yes	Yes/Don't know	Disagree	Agree	Neutral	At school	Disagree	Disagree	9999	9999	9999	9999	9999	9999	9999	9999	9999	9999	9999	9999
295	62	Iraq	Female	≤ 20 years	2nd level	Pre-clinical	Unmarried	Yes	No	Never smoke	Yes	Yes/Don't know	Yes	Yes/Don't know	Yes/Don't know	Yes/Don't know	No/Don't know	Yes/Don't know	Neutral	Neutral	Agree	At school	Agree	Disagree	9999	9999	9999	9999	9999	9999	9999	9999	9999	9999	9999	9999
296	63	Iraq	Male	> 20 years	4th level	Clinical	Unmarried	Yes	No	Never smoke	Yes	No	Yes	Yes/Don't know	Yes/Don't know	Yes/Don't know	Yes	Yes/Don't know	Neutral	Agree	Neutral	At school	Disagree	Disagree	9999	9999	9999	9999	9999	9999	9999	9999	9999	9999	9999	9999
297	64	Iraq	Male	> 20 years	5th level	Clinical	Unmarried	Yes	Yes	Tobacco only	Yes	No	No/Don't know	Yes/Don't know	Yes/Don't know	Yes/Don't know	Yes	Yes/Don't know	Neutral	Agree	Neutral	No need	Agree	Disagree	Disagree	Agree	Agree	Agree	> 2 years	< 20 times a day	It varies	9999	9999	9999	9999	9999
298	65	Iraq	Male	> 20 years	4th level	Clinical	Unmarried	Yes	No	Never smoke	Yes	Yes/Don't know	Yes	Yes/Don't know	Yes/Don't know	Yes/Don't know	Yes	Yes/Don't know	Disagree	Agree	Agree	At school	Agree	Agree	9999	9999	9999	9999	9999	9999	9999	9999	9999	9999	9999	9999
299	66	Iraq	Female	> 20 years	4th level	Clinical	Unmarried	Yes	No	Never smoke	Yes	No	Yes	Yes/Don't know	Yes/Don't know	Yes/Don't know	Yes	No	Agree	Agree	Agree	No need	Neutral	Neutral	9999	9999	9999	9999	9999	9999	9999	9999	9999	9999	9999	9999
300	67	Iraq	Male	> 20 years	3rd level	Pre-clinical	Unmarried	Yes	No	Never smoke	Yes	Yes/Don't know	Yes	Yes/Don't know	Yes/Don't know	Yes/Don't know	No/Don't know	Yes/Don't know	Neutral	Neutral	Neutral	At school	Disagree	Disagree	9999	9999	9999	9999	9999	9999	9999	9999	9999	9999	9999	9999
301	68	Iraq	Male	> 20 years	4th level	Clinical	Unmarried	Yes	No	Never smoke	Yes	Yes/Don't know	Yes	No	Yes/Don't know	Yes/Don't know	Yes	Yes/Don't know	Neutral	Agree	Agree	At school	Agree	Agree	9999	9999	9999	9999	9999	9999	9999	9999	9999	9999	9999	9999
302	69	Iraq	Male	≤ 20 years	1st level	Pre-clinical	Unmarried	Yes	Yes	Never smoke	No	No	Yes	Yes/Don't know	No	Yes/Don't know	Yes	No	Disagree	Agree	Agree	At university	Agree	Agree	9999	9999	9999	9999	9999	9999	9999	9999	9999	9999	9999	9999
303	70	Iraq	Female	> 20 years	3rd level	Pre-clinical	Unmarried	Yes	No	Never smoke	No	Yes/Don't know	Yes	Yes/Don't know	Yes/Don't know	Yes/Don't know	No/Don't know	Yes/Don't know	Neutral	Neutral	Agree	No need	Disagree	Disagree	9999	9999	9999	9999	9999	9999	9999	9999	9999	9999	9999	9999
304	71	Iraq	Female	≤ 20 years	1st level	Pre-clinical	Unmarried	Yes	No	Never smoke	No	Yes/Don't know	No/Don't know	Yes/Don't know	Yes/Don't know	Yes/Don't know	No/Don't know	No	Disagree	Disagree	Disagree	No need	Disagree	Disagree	9999	9999	9999	9999	9999	9999	9999	9999	9999	9999	9999	9999
305	72	Iraq	Female	> 20 years	4th level	Clinical	Unmarried	Yes	No	Never smoke	No	No	Yes	No	Yes/Don't know	Yes/Don't know	Yes	Yes/Don't know	Disagree	Agree	Agree	At university	Agree	Agree	9999	9999	9999	9999	9999	9999	9999	9999	9999	9999	9999	9999
306	73	Iraq	Male	> 20 years	4th level	Clinical	Unmarried	Yes	No	Never smoke	No	No	Yes	No	No	No	Yes	No	Disagree	Agree	Agree	At university	Agree	Agree	9999	9999	9999	9999	9999	9999	9999	9999	9999	9999	9999	9999
307	74	Iraq	Female	> 20 years	5th level	Clinical	Unmarried	Yes	No	Never smoke	Yes	Yes/Don't know	Yes	Yes/Don't know	Yes/Don't know	Yes/Don't know	No/Don't know	No	Agree	Agree	Agree	At university	Agree	Agree	9999	9999	9999	9999	9999	9999	9999	9999	9999	9999	9999	9999
308	75	Iraq	Female	> 20 years	5th level	Clinical	Unmarried	Yes	No	Never smoke	Yes	Yes/Don't know	Yes	Yes/Don't know	Yes/Don't know	Yes/Don't know	No/Don't know	No	Agree	Agree	Agree	At university	Agree	Agree	9999	9999	9999	9999	9999	9999	9999	9999	9999	9999	9999	9999
309	76	Iraq	Male	> 20 years	4th level	Clinical	Unmarried	Yes	Yes	Tobacco only	No	Yes/Don't know	Yes	Yes/Don't know	Yes/Don't know	Yes/Don't know	No/Don't know	Yes/Don't know	Neutral	Agree	Agree	At school	Agree	Disagree	Disagree	Disagree	Agree	Agree	> 2 years	< 20 times a day	After 1-2 hours	9999	9999	9999	9999	9999
310	77	Iraq	Female	> 20 years	4th level	Clinical	Unmarried	Yes	No	Never smoke	Yes	Yes/Don't know	Yes	Yes/Don't know	Yes/Don't know	Yes/Don't know	No/Don't know	Yes/Don't know	Agree	Agree	Neutral	At university	Agree	Agree	9999	9999	9999	9999	9999	9999	9999	9999	9999	9999	9999	9999
311	78	Iraq	Male	> 20 years	3rd level	Pre-clinical	Unmarried	Yes	Yes	Tobacco only	Yes	Yes/Don't know	No/Don't know	Yes/Don't know	Yes/Don't know	Yes/Don't know	Yes	Yes/Don't know	Agree	Agree	Disagree	At school	Agree	Agree	Agree	Neutral	Agree	Neutral	< 1 year	Not daily	It varies	9999	9999	9999	9999	9999
312	79	Iraq	Female	> 20 years	3rd level	Pre-clinical	Unmarried	Yes	No	Never smoke	No	Yes/Don't know	Yes	Yes/Don't know	Yes/Don't know	Yes/Don't know	No/Don't know	Yes/Don't know	Neutral	Agree	Agree	At university	Agree	Disagree	9999	9999	9999	9999	9999	9999	9999	9999	9999	9999	9999	9999
313	80	Iraq	Female	> 20 years	3rd level	Pre-clinical	Unmarried	Yes	No	Never smoke	No	Yes/Don't know	No/Don't know	Yes/Don't know	Yes/Don't know	Yes/Don't know	No/Don't know	Yes/Don't know	Agree	Agree	Disagree	At university	Agree	Disagree	9999	9999	9999	9999	9999	9999	9999	9999	9999	9999	9999	9999
314	81	Iraq	Male	> 20 years	3rd level	Pre-clinical	Unmarried	Yes	Yes	Never smoke	No	Yes/Don't know	Yes	No	No	No	No/Don't know	No	Disagree	Agree	Agree	At school	Agree	Agree	9999	9999	9999	9999	9999	9999	9999	9999	9999	9999	9999	9999
315	82	Iraq	Male	> 20 years	4th level	Clinical	Unmarried	Yes	No	Never smoke	No	Yes/Don't know	Yes	Yes/Don't know	Yes/Don't know	Yes/Don't know	No/Don't know	No	Agree	Agree	Agree	At school	Agree	Agree	9999	9999	9999	9999	9999	9999	9999	9999	9999	9999	9999	9999
316	83	Iraq	Male	≤ 20 years	2nd level	Pre-clinical	Unmarried	Yes	Yes	Never smoke	Yes	Yes/Don't know	Yes	Yes/Don't know	Yes/Don't know	Yes/Don't know	No/Don't know	Yes/Don't know	Agree	Neutral	Disagree	No need	Disagree	Disagree	9999	9999	9999	9999	9999	9999	9999	9999	9999	9999	9999	9999
317	84	Iraq	Male	≤ 20 years	2nd level	Pre-clinical	Unmarried	Yes	No	Never smoke	Yes	Yes/Don't know	Yes	Yes/Don't know	Yes/Don't know	Yes/Don't know	Yes	Yes/Don't know	Agree	Agree	Neutral	At school	Disagree	Neutral	9999	9999	9999	9999	9999	9999	9999	9999	9999	9999	9999	9999
318	85	Iraq	Female	≤ 20 years	2nd level	Pre-clinical	Unmarried	Yes	No	Never smoke	No	No	Yes	No	No	No	No/Don't know	No	Disagree	Agree	Agree	At school	Agree	Agree	9999	9999	9999	9999	9999	9999	9999	9999	9999	9999	9999	9999
319	86	Iraq	Male	≤ 20 years	2nd level	Pre-clinical	Unmarried	Yes	No	Never smoke	Yes	Yes/Don't know	No/Don't know	Yes/Don't know	Yes/Don't know	Yes/Don't know	No/Don't know	Yes/Don't know	Neutral	Agree	Neutral	At university	Agree	Disagree	9999	9999	9999	9999	9999	9999	9999	9999	9999	9999	9999	9999
320	87	Iraq	Female	≤ 20 years	3rd level	Pre-clinical	Unmarried	Yes	No	Never smoke	No	Yes/Don't know	Yes	No	Yes/Don't know	Yes/Don't know	No/Don't know	Yes/Don't know	Neutral	Agree	Neutral	At school	Agree	Disagree	9999	9999	9999	9999	9999	9999	9999	9999	9999	9999	9999	9999
321	88	Iraq	Female	> 20 years	2nd level	Pre-clinical	Unmarried	Yes	No	Never smoke	No	Yes/Don't know	Yes	Yes/Don't know	Yes/Don't know	Yes/Don't know	No/Don't know	Yes/Don't know	Neutral	Agree	Neutral	At school	Disagree	Neutral	9999	9999	9999	9999	9999	9999	9999	9999	9999	9999	9999	9999
322	89	Iraq	Female	> 20 years	2nd level	Pre-clinical	Unmarried	Yes	Yes	Never smoke	Yes	Yes/Don't know	Yes	Yes/Don't know	Yes/Don't know	Yes/Don't know	No/Don't know	No	Neutral	Agree	Agree	No need	Agree	Agree	9999	9999	9999	9999	9999	9999	9999	9999	9999	9999	9999	9999
323	90	Iraq	Male	> 20 years	2nd level	Pre-clinical	Unmarried	Yes	Yes	Tobacco only	Yes	No	Yes	Yes/Don't know	No	Yes/Don't know	Yes	No	Agree	Agree	Agree	No need	Agree	Agree	Agree	Agree	Agree	Agree	> 2 years	≥ 20 times a day	After wake-up	9999	9999	9999	9999	9999
324	91	Iraq	Female	> 20 years	2nd level	Pre-clinical	Unmarried	Yes	No	Never smoke	No	Yes/Don't know	No/Don't know	Yes/Don't know	Yes/Don't know	Yes/Don't know	No/Don't know	No	Neutral	Agree	Agree	At school	Agree	Neutral	9999	9999	9999	9999	9999	9999	9999	9999	9999	9999	9999	9999
325	92	Iraq	Female	≤ 20 years	2nd level	Pre-clinical	Unmarried	No	No	Never smoke	No	Yes/Don't know	Yes	Yes/Don't know	Yes/Don't know	Yes/Don't know	No/Don't know	Yes/Don't know	Disagree	Agree	Agree	At university	Agree	Disagree	9999	9999	9999	9999	9999	9999	9999	9999	9999	9999	9999	9999
326	93	Iraq	Female	≤ 20 years	2nd level	Pre-clinical	Unmarried	Yes	Yes	Never smoke	Yes	No	Yes	Yes/Don't know	No	No	No/Don't know	No	Agree	Neutral	Neutral	At school	Disagree	Disagree	9999	9999	9999	9999	9999	9999	9999	9999	9999	9999	9999	9999
327	94	Iraq	Male	> 20 years	1st level	Pre-clinical	Unmarried	No	No	Tobacco only	Yes	Yes/Don't know	Yes	No	No	Yes/Don't know	No/Don't know	Yes/Don't know	Neutral	Agree	Agree	At school	Agree	Neutral	Neutral	Agree	Disagree	Disagree	< 1 year	Not daily	After wake-up	9999	9999	9999	9999	9999
328	95	Iraq	Female	≤ 20 years	2nd level	Pre-clinical	Unmarried	Yes	No	Never smoke	Yes	Yes/Don't know	Yes	No	No	Yes/Don't know	Yes	No	Disagree	Agree	Agree	At university	Agree	Agree	9999	9999	9999	9999	9999	9999	9999	9999	9999	9999	9999	9999
329	96	Iraq	Male	> 20 years	2nd level	Pre-clinical	Unmarried	Yes	No	Never smoke	No	No	Yes	Yes/Don't know	No	Yes/Don't know	Yes	Yes/Don't know	Disagree	Agree	Agree	At school	Agree	Agree	9999	9999	9999	9999	9999	9999	9999	9999	9999	9999	9999	9999
330	97	Iraq	Male	≤ 20 years	2nd level	Pre-clinical	Unmarried	Yes	No	Never smoke	No	No	Yes	No	No	Yes/Don't know	Yes	No	Disagree	Agree	Agree	At school	Agree	Agree	9999	9999	9999	9999	9999	9999	9999	9999	9999	9999	9999	9999
331	98	Iraq	Female	≤ 20 years	2nd level	Pre-clinical	Unmarried	Yes	No	Never smoke	Yes	Yes/Don't know	Yes	Yes/Don't know	No	Yes/Don't know	Yes	No	Disagree	Agree	Agree	At school	Agree	Agree	9999	9999	9999	9999	9999	9999	9999	9999	9999	9999	9999	9999
332	99	Iraq	Female	≤ 20 years	2nd level	Pre-clinical	Unmarried	Yes	No	Never smoke	Yes	Yes/Don't know	Yes	No	No	No	Yes	No	Disagree	Agree	Agree	At school	Disagree	Disagree	9999	9999	9999	9999	9999	9999	9999	9999	9999	9999	9999	9999
333	100	Iraq	Female	≤ 20 years	2nd level	Pre-clinical	Unmarried	Yes	No	Never smoke	No	No	Yes	No	No	Yes/Don't know	Yes	No	Neutral	Agree	Agree	At school	Agree	Disagree	9999	9999	9999	9999	9999	9999	9999	9999	9999	9999	9999	9999
334	101	Iraq	Female	≤ 20 years	3rd level	Pre-clinical	Unmarried	Yes	No	Never smoke	No	No	Yes	No	No	No	Yes	No	Disagree	Agree	Agree	At school	Agree	Agree	9999	9999	9999	9999	9999	9999	9999	9999	9999	9999	9999	9999
335	102	Iraq	Female	≤ 20 years	2nd level	Pre-clinical	Unmarried	No	No	Never smoke	Yes	Yes/Don't know	Yes	Yes/Don't know	Yes/Don't know	Yes/Don't know	No/Don't know	Yes/Don't know	Neutral	Agree	Agree	At university	Agree	Disagree	9999	9999	9999	9999	9999	9999	9999	9999	9999	9999	9999	9999
336	103	Iraq	Female	≤ 20 years	2nd level	Pre-clinical	Unmarried	Yes	No	Never smoke	No	Yes/Don't know	Yes	Yes/Don't know	Yes/Don't know	Yes/Don't know	No/Don't know	No	Disagree	Agree	Agree	At school	Agree	Agree	9999	9999	9999	9999	9999	9999	9999	9999	9999	9999	9999	9999
337	104	Iraq	Female	> 20 years	4th level	Clinical	Unmarried	Yes	No	Never smoke	No	Yes/Don't know	Yes	No	No	Yes/Don't know	Yes	Yes/Don't know	Agree	Agree	Agree	At school	Agree	Disagree	9999	9999	9999	9999	9999	9999	9999	9999	9999	9999	9999	9999
338	105	Iraq	Female	> 20 years	2nd level	Pre-clinical	Unmarried	Yes	No	Never smoke	No	Yes/Don't know	Yes	Yes/Don't know	No	Yes/Don't know	No/Don't know	No	Disagree	Agree	Agree	At school	Agree	Agree	9999	9999	9999	9999	9999	9999	9999	9999	9999	9999	9999	9999
339	106	Iraq	Female	≤ 20 years	2nd level	Pre-clinical	Unmarried	Yes	No	Never smoke	No	Yes/Don't know	No/Don't know	Yes/Don't know	Yes/Don't know	Yes/Don't know	Yes	Yes/Don't know	Agree	Agree	Agree	At school	Agree	Agree	9999	9999	9999	9999	9999	9999	9999	9999	9999	9999	9999	9999
340	107	Iraq	Male	> 20 years	2nd level	Pre-clinical	Unmarried	Yes	No	Never smoke	Yes	No	Yes	Yes/Don't know	Yes/Don't know	Yes/Don't know	No/Don't know	No	Neutral	Disagree	Agree	At school	Agree	Agree	9999	9999	9999	9999	9999	9999	9999	9999	9999	9999	9999	9999
341	108	Iraq	Female	> 20 years	2nd level	Pre-clinical	Unmarried	Yes	Yes	Never smoke	Yes	Yes/Don't know	No/Don't know	No	Yes/Don't know	Yes/Don't know	No/Don't know	No	Neutral	Agree	Neutral	At school	Agree	Agree	9999	9999	9999	9999	9999	9999	9999	9999	9999	9999	9999	9999
342	109	Iraq	Female	≤ 20 years	2nd level	Pre-clinical	Unmarried	Yes	No	Never smoke	No	No	Yes	Yes/Don't know	Yes/Don't know	Yes/Don't know	No/Don't know	Yes/Don't know	Neutral	Agree	Agree	At school	Agree	Agree	9999	9999	9999	9999	9999	9999	9999	9999	9999	9999	9999	9999
343	110	Iraq	Female	> 20 years	2nd level	Pre-clinical	Unmarried	Yes	Yes	Tobacco only	Yes	No	Yes	No	Yes/Don't know	No	Yes	Yes/Don't know	Agree	Agree	Agree	At school	Agree	Agree	Neutral	Agree	Agree	Agree	< 1 year	Not daily	It varies	9999	9999	9999	9999	9999
344	111	Iraq	Male	≤ 20 years	2nd level	Pre-clinical	Unmarried	Yes	Yes	Tobacco only	No	Yes/Don't know	No/Don't know	Yes/Don't know	Yes/Don't know	Yes/Don't know	No/Don't know	Yes/Don't know	Neutral	Agree	Neutral	At school	Disagree	Disagree	Disagree	Agree	Agree	9999	1-2 years	< 20 times a day	It varies	9999	9999	9999	9999	9999
345	112	Iraq	Female	≤ 20 years	2nd level	Pre-clinical	Unmarried	Yes	No	Never smoke	No	No	Yes	Yes/Don't know	No	Yes/Don't know	No/Don't know	Yes/Don't know	Neutral	Agree	Agree	At university	Agree	Agree	9999	9999	9999	9999	9999	9999	9999	9999	9999	9999	9999	9999
346	113	Iraq	Female	≤ 20 years	2nd level	Pre-clinical	Unmarried	Yes	No	Never smoke	No	No	Yes	Yes/Don't know	No	Yes/Don't know	No/Don't know	Yes/Don't know	Neutral	Agree	Agree	At university	Agree	Agree	9999	9999	9999	9999	9999	9999	9999	9999	9999	9999	9999	9999
347	114	Iraq	Female	≤ 20 years	2nd level	Pre-clinical	Unmarried	Yes	No	Never smoke	No	No	Yes	Yes/Don't know	No	Yes/Don't know	No/Don't know	Yes/Don't know	Neutral	Agree	Agree	At university	Agree	Agree	9999	9999	9999	9999	9999	9999	9999	9999	9999	9999	9999	9999
348	115	Iraq	Male	> 20 years	2nd level	Pre-clinical	Unmarried	Yes	Yes	Tobacco only	Yes	Yes/Don't know	No/Don't know	Yes/Don't know	Yes/Don't know	Yes/Don't know	No/Don't know	Yes/Don't know	Agree	Agree	Disagree	At school	Disagree	Agree	Disagree	Agree	Neutral	Agree	> 2 years	≥ 20 times a day	After 1-2 hours	9999	9999	9999	9999	9999
349	116	Iraq	Female	≤ 20 years	2nd level	Pre-clinical	Unmarried	No	No	Never smoke	No	No	Yes	Yes/Don't know	Yes/Don't know	Yes/Don't know	Yes	No	Disagree	Agree	Agree	At school	Agree	Agree	9999	9999	9999	9999	9999	9999	9999	9999	9999	9999	9999	9999
350	117	Iraq	Female	≤ 20 years	2nd level	Pre-clinical	Unmarried	Yes	No	Never smoke	Yes	No	Yes	No	No	No	Yes	No	Neutral	Agree	Agree	At university	Agree	Agree	9999	9999	9999	9999	9999	9999	9999	9999	9999	9999	9999	9999
351	118	Iraq	Female	≤ 20 years	2nd level	Pre-clinical	Unmarried	No	No	Never smoke	No	Yes/Don't know	No/Don't know	Yes/Don't know	Yes/Don't know	Yes/Don't know	No/Don't know	No	Neutral	Agree	Neutral	At university	Disagree	Disagree	9999	9999	9999	9999	9999	9999	9999	9999	9999	9999	9999	9999
352	119	Iraq	Female	≤ 20 years	2nd level	Pre-clinical	Unmarried	Yes	Yes	Never smoke	Yes	Yes/Don't know	Yes	Yes/Don't know	Yes/Don't know	Yes/Don't know	Yes	No	Agree	Agree	Agree	At university	Agree	Agree	9999	9999	9999	9999	9999	9999	9999	9999	9999	9999	9999	9999
353	120	Iraq	Female	≤ 20 years	2nd level	Pre-clinical	Unmarried	Yes	No	Never smoke	No	No	Yes	Yes/Don't know	Yes/Don't know	Yes/Don't know	Yes	No	Disagree	Agree	Agree	At school	Agree	Agree	9999	9999	9999	9999	9999	9999	9999	9999	9999	9999	9999	9999
354	121	Iraq	Female	≤ 20 years	2nd level	Pre-clinical	Unmarried	Yes	Yes	Dual user	Yes	Yes/Don't know	No/Don't know	Yes/Don't know	Yes/Don't know	Yes/Don't know	No/Don't know	Yes/Don't know	Agree	Agree	Disagree	At school	Agree	Agree	Disagree	Agree	Agree	Neutral	> 2 years	Not daily	It varies	9999	9999	9999	9999	9999
355	122	Iraq	Male	≤ 20 years	2nd level	Pre-clinical	Unmarried	Yes	Yes	Tobacco only	Yes	Yes/Don't know	Yes	Yes/Don't know	Yes/Don't know	Yes/Don't know	Yes	Yes/Don't know	Agree	Agree	Neutral	At university	Agree	Agree	Agree	Agree	Agree	Neutral	> 2 years	Not daily	It varies	9999	9999	9999	9999	9999
356	123	Iraq	Female	≤ 20 years	2nd level	Pre-clinical	Unmarried	Yes	Yes	Tobacco only	No	Yes/Don't know	Yes	No	Yes/Don't know	Yes/Don't know	No/Don't know	Yes/Don't know	Agree	Agree	Neutral	At university	Agree	Agree	Neutral	Agree	Agree	Neutral	< 1 year	Not daily	It varies	9999	9999	9999	9999	9999
357	124	Iraq	Female	≤ 20 years	2nd level	Pre-clinical	Unmarried	Yes	Yes	E-cig. only	Yes	No	No/Don't know	No	Yes/Don't know	No	No/Don't know	No	Agree	Agree	Neutral	At university	Disagree	Disagree	Agree	Agree	Neutral	Neutral	< 1 year	< 20 times a day	After 1-2 hours	Not important	Important	Important	Not important	Important
358	125	Iraq	Female	> 20 years	2nd level	Pre-clinical	Unmarried	Yes	Yes	Dual user	Yes	Yes/Don't know	No/Don't know	No	Yes/Don't know	Yes/Don't know	No/Don't know	Yes/Don't know	Agree	Agree	Disagree	At university	Agree	Agree	Agree	Agree	Agree	Neutral	> 2 years	Not daily	After 1-2 hours	9999	9999	9999	9999	9999
359	126	Iraq	Male	> 20 years	2nd level	Pre-clinical	Married	Yes	No	Never smoke	Yes	Yes/Don't know	Yes	No	Yes/Don't know	Yes/Don't know	Yes	Yes/Don't know	Neutral	Agree	Agree	At school	Disagree	Disagree	9999	9999	9999	9999	9999	9999	9999	9999	9999	9999	9999	9999
360	127	Iraq	Male	> 20 years	4th level	Clinical	Unmarried	Yes	Yes	Never smoke	Yes	Yes/Don't know	Yes	Yes/Don't know	No	No	Yes	No	Disagree	Agree	Agree	At university	Agree	Agree	9999	9999	9999	9999	9999	9999	9999	9999	9999	9999	9999	9999
361	128	Iraq	Male	> 20 years	4th level	Clinical	Unmarried	Yes	Yes	Never smoke	No	Yes/Don't know	Yes	No	Yes/Don't know	Yes/Don't know	Yes	Yes/Don't know	Agree	Agree	Agree	At school	Disagree	Disagree	9999	9999	9999	9999	9999	9999	9999	9999	9999	9999	9999	9999
362	129	Iraq	Female	> 20 years	4th level	Clinical	Unmarried	Yes	No	Never smoke	No	Yes/Don't know	Yes	Yes/Don't know	Yes/Don't know	Yes/Don't know	Yes	Yes/Don't know	Agree	Agree	Agree	At school	Agree	Agree	9999	9999	9999	9999	9999	9999	9999	9999	9999	9999	9999	9999
363	130	Iraq	Male	> 20 years	4th level	Clinical	Unmarried	Yes	No	Never smoke	Yes	Yes/Don't know	Yes	Yes/Don't know	Yes/Don't know	Yes/Don't know	No/Don't know	No	Agree	Agree	Agree	At school	Agree	Agree	9999	9999	9999	9999	9999	9999	9999	9999	9999	9999	9999	9999
364	131	Iraq	Female	> 20 years	4th level	Clinical	Unmarried	Yes	No	Never smoke	No	No	Yes	Yes/Don't know	Yes/Don't know	Yes/Don't know	Yes	No	Disagree	Agree	Disagree	At school	Agree	Disagree	9999	9999	9999	9999	9999	9999	9999	9999	9999	9999	9999	9999
365	132	Iraq	Male	> 20 years	4th level	Clinical	Unmarried	Yes	Yes	Tobacco only	Yes	No	Yes	Yes/Don't know	Yes/Don't know	Yes/Don't know	Yes	Yes/Don't know	Disagree	Agree	Disagree	At school	Agree	Agree	Disagree	Disagree	Agree	Agree	> 2 years	< 20 times a day	After 1-2 hours	9999	9999	9999	9999	9999
366	133	Iraq	Female	≤ 20 years	2nd level	Pre-clinical	Unmarried	Yes	Yes	Never smoke	Yes	Yes/Don't know	Yes	Yes/Don't know	Yes/Don't know	Yes/Don't know	No/Don't know	No	Disagree	Disagree	Disagree	At school	Disagree	Disagree	9999	9999	9999	9999	9999	9999	9999	9999	9999	9999	9999	9999
367	134	Iraq	Male	> 20 years	5th level	Clinical	Unmarried	Yes	Yes	Never smoke	Yes	Yes/Don't know	Yes	Yes/Don't know	Yes/Don't know	Yes/Don't know	No/Don't know	Yes/Don't know	Agree	Agree	Neutral	At school	Agree	Agree	9999	9999	9999	9999	9999	9999	9999	9999	9999	9999	9999	9999
368	135	Iraq	Male	> 20 years	5th level	Clinical	Unmarried	Yes	No	Never smoke	No	Yes/Don't know	Yes	No	No	No	No/Don't know	No	Neutral	Agree	Agree	At school	Agree	Agree	9999	9999	9999	9999	9999	9999	9999	9999	9999	9999	9999	9999
369	136	Iraq	Female	> 20 years	5th level	Clinical	Unmarried	Yes	No	Never smoke	No	Yes/Don't know	No/Don't know	Yes/Don't know	Yes/Don't know	Yes/Don't know	No/Don't know	Yes/Don't know	Agree	Agree	Neutral	At university	Disagree	Disagree	9999	9999	9999	9999	9999	9999	9999	9999	9999	9999	9999	9999
370	137	Iraq	Male	> 20 years	5th level	Clinical	Unmarried	Yes	No	Never smoke	No	No	Yes	Yes/Don't know	Yes/Don't know	Yes/Don't know	No/Don't know	Yes/Don't know	Neutral	Agree	Agree	At school	Agree	Agree	9999	9999	9999	9999	9999	9999	9999	9999	9999	9999	9999	9999
371	138	Iraq	Male	> 20 years	5th level	Clinical	Unmarried	Yes	No	Never smoke	No	No	Yes	No	Yes/Don't know	No	No/Don't know	No	Disagree	Agree	Agree	At school	Agree	Agree	9999	9999	9999	9999	9999	9999	9999	9999	9999	9999	9999	9999
372	139	Iraq	Male	> 20 years	4th level	Clinical	Unmarried	Yes	Yes	Tobacco only	Yes	Yes/Don't know	Yes	No	Yes/Don't know	Yes/Don't know	Yes	Yes/Don't know	Agree	Agree	Neutral	At university	Agree	Disagree	Disagree	Disagree	Agree	Agree	1-2 years	Not daily	It varies	9999	9999	9999	9999	9999
373	140	Iraq	Female	≤ 20 years	2nd level	Pre-clinical	Unmarried	Yes	No	Never smoke	No	Yes/Don't know	Yes	Yes/Don't know	Yes/Don't know	Yes/Don't know	No/Don't know	Yes/Don't know	Agree	Agree	Neutral	At school	Agree	Neutral	9999	9999	9999	9999	9999	9999	9999	9999	9999	9999	9999	9999
374	141	Iraq	Female	≤ 20 years	2nd level	Pre-clinical	Unmarried	Yes	No	Never smoke	No	Yes/Don't know	No/Don't know	Yes/Don't know	Yes/Don't know	Yes/Don't know	No/Don't know	Yes/Don't know	Agree	Agree	Disagree	At school	Agree	Agree	9999	9999	9999	9999	9999	9999	9999	9999	9999	9999	9999	9999
375	142	Iraq	Female	≤ 20 years	2nd level	Pre-clinical	Unmarried	Yes	No	Never smoke	No	No	Yes	Yes/Don't know	Yes/Don't know	Yes/Don't know	No/Don't know	Yes/Don't know	Disagree	Agree	Agree	At school	Agree	Agree	9999	9999	9999	9999	9999	9999	9999	9999	9999	9999	9999	9999
376	143	Iraq	Female	≤ 20 years	2nd level	Pre-clinical	Unmarried	Yes	No	Never smoke	Yes	Yes/Don't know	Yes	Yes/Don't know	Yes/Don't know	Yes/Don't know	Yes	Yes/Don't know	Agree	Agree	Neutral	No need	Agree	Agree	9999	9999	9999	9999	9999	9999	9999	9999	9999	9999	9999	9999
377	144	Iraq	Female	> 20 years	5th level	Clinical	Unmarried	Yes	No	Never smoke	Yes	No	Yes	No	Yes/Don't know	Yes/Don't know	No/Don't know	No	Disagree	Agree	Agree	No need	Agree	Agree	9999	9999	9999	9999	9999	9999	9999	9999	9999	9999	9999	9999
378	145	Iraq	Female	≤ 20 years	2nd level	Pre-clinical	Unmarried	No	No	Dual user	No	Yes/Don't know	Yes	Yes/Don't know	Yes/Don't know	Yes/Don't know	Yes	No	Disagree	Agree	Agree	At school	Agree	Agree	9999	9999	9999	9999	9999	9999	9999	9999	9999	9999	9999	9999
379	146	Iraq	Female	> 20 years	5th level	Clinical	Unmarried	Yes	No	Never smoke	Yes	Yes/Don't know	Yes	Yes/Don't know	Yes/Don't know	Yes/Don't know	No/Don't know	Yes/Don't know	Neutral	Agree	Agree	At university	Neutral	Neutral	9999	9999	9999	9999	9999	9999	9999	9999	9999	9999	9999	9999
380	147	Iraq	Male	> 20 years	2nd level	Pre-clinical	Unmarried	Yes	No	Tobacco only	No	Yes/Don't know	Yes	Yes/Don't know	Yes/Don't know	Yes/Don't know	No/Don't know	Yes/Don't know	Agree	Agree	Neutral	At university	Agree	Agree	Disagree	Neutral	Neutral	Agree	< 1 year	Not daily	It varies	9999	9999	9999	9999	9999
381	148	Iraq	Female	> 20 years	5th level	Clinical	Unmarried	Yes	No	Never smoke	No	Yes/Don't know	Yes	No	Yes/Don't know	Yes/Don't know	Yes	Yes/Don't know	Agree	Agree	Agree	At school	Agree	Agree	9999	9999	9999	9999	9999	9999	9999	9999	9999	9999	9999	9999
382	149	Iraq	Female	> 20 years	5th level	Clinical	Unmarried	Yes	No	Never smoke	Yes	Yes/Don't know	No/Don't know	Yes/Don't know	Yes/Don't know	Yes/Don't know	No/Don't know	Yes/Don't know	Neutral	Agree	Agree	At school	Disagree	Disagree	9999	9999	9999	9999	9999	9999	9999	9999	9999	9999	9999	9999
383	150	Iraq	Male	≤ 20 years	1st level	Pre-clinical	Unmarried	Yes	Yes	Dual user	Yes	Yes/Don't know	Yes	Yes/Don't know	Yes/Don't know	Yes/Don't know	No/Don't know	Yes/Don't know	Agree	Agree	Neutral	At school	Agree	Agree	Disagree	Disagree	Agree	Agree	> 2 years	≥ 20 times a day	After wake-up	9999	9999	9999	9999	9999
384	151	Iraq	Male	> 20 years	5th level	Clinical	Unmarried	Yes	Yes	Dual user	Yes	Yes/Don't know	Yes	Yes/Don't know	Yes/Don't know	Yes/Don't know	No/Don't know	No	Neutral	Agree	Disagree	At university	Agree	Agree	Disagree	Neutral	Disagree	Agree	> 2 years	Not daily	It varies	9999	9999	9999	9999	9999
385	152	Iraq	Female	≤ 20 years	2nd level	Pre-clinical	Unmarried	Yes	No	Never smoke	No	Yes/Don't know	Yes	Yes/Don't know	Yes/Don't know	Yes/Don't know	No/Don't know	No	Agree	Agree	Agree	At university	Neutral	Disagree	9999	9999	9999	9999	9999	9999	9999	9999	9999	9999	9999	9999
386	153	Iraq	Female	≤ 20 years	2nd level	Pre-clinical	Unmarried	Yes	No	Never smoke	Yes	Yes/Don't know	Yes	Yes/Don't know	Yes/Don't know	Yes/Don't know	No/Don't know	No	Disagree	Agree	Neutral	No need	Agree	Agree	9999	9999	9999	9999	9999	9999	9999	9999	9999	9999	9999	9999
387	154	Iraq	Female	> 20 years	2nd level	Pre-clinical	Unmarried	Yes	Yes	Never smoke	Yes	Yes/Don't know	Yes	Yes/Don't know	Yes/Don't know	Yes/Don't know	Yes	Yes/Don't know	Neutral	Agree	Agree	At university	Agree	Agree	9999	9999	9999	9999	9999	9999	9999	9999	9999	9999	9999	9999
388	155	Iraq	Female	> 20 years	5th level	Clinical	Unmarried	Yes	No	Never smoke	No	Yes/Don't know	Yes	Yes/Don't know	Yes/Don't know	Yes/Don't know	Yes	Yes/Don't know	Disagree	Disagree	Agree	No need	Agree	Agree	9999	9999	9999	9999	9999	9999	9999	9999	9999	9999	9999	9999
389	156	Iraq	Male	≤ 20 years	1st level	Pre-clinical	Unmarried	Yes	No	Never smoke	No	Yes/Don't know	Yes	Yes/Don't know	Yes/Don't know	Yes/Don't know	No/Don't know	Yes/Don't know	Neutral	Agree	Neutral	No need	Agree	Agree	9999	9999	9999	9999	9999	9999	9999	9999	9999	9999	9999	9999
390	157	Iraq	Female	≤ 20 years	1st level	Pre-clinical	Unmarried	Yes	No	Never smoke	Yes	Yes/Don't know	Yes	No	Yes/Don't know	Yes/Don't know	Yes	Yes/Don't know	Neutral	Agree	Neutral	No need	Agree	Disagree	9999	9999	9999	9999	9999	9999	9999	9999	9999	9999	9999	9999
391	158	Iraq	Male	≤ 20 years	1st level	Pre-clinical	Unmarried	Yes	No	Never smoke	No	Yes/Don't know	Yes	Yes/Don't know	Yes/Don't know	Yes/Don't know	Yes	Yes/Don't know	Neutral	Agree	Agree	At university	Disagree	Disagree	9999	9999	9999	9999	9999	9999	9999	9999	9999	9999	9999	9999
392	159	Iraq	Female	> 20 years	2nd level	Pre-clinical	Unmarried	Yes	No	Never smoke	No	No	Yes	Yes/Don't know	No	No	No/Don't know	Yes/Don't know	Disagree	Agree	Agree	At university	Disagree	Disagree	9999	9999	9999	9999	9999	9999	9999	9999	9999	9999	9999	9999
393	160	Iraq	Female	> 20 years	5th level	Clinical	Unmarried	Yes	No	Never smoke	Yes	No	Yes	No	Yes/Don't know	Yes/Don't know	No/Don't know	Yes/Don't know	Disagree	Agree	Agree	At university	Disagree	Disagree	9999	9999	9999	9999	9999	9999	9999	9999	9999	9999	9999	9999
394	161	Iraq	Male	≤ 20 years	1st level	Pre-clinical	Unmarried	Yes	No	Never smoke	Yes	Yes/Don't know	Yes	No	Yes/Don't know	Yes/Don't know	Yes	Yes/Don't know	Agree	Agree	Agree	At school	Agree	Agree	9999	9999	9999	9999	9999	9999	9999	9999	9999	9999	9999	9999
395	162	Iraq	Female	≤ 20 years	1st level	Pre-clinical	Unmarried	Yes	No	Never smoke	Yes	Yes/Don't know	No/Don't know	Yes/Don't know	Yes/Don't know	Yes/Don't know	No/Don't know	Yes/Don't know	Agree	Neutral	Neutral	At university	Agree	Agree	9999	9999	9999	9999	9999	9999	9999	9999	9999	9999	9999	9999
396	163	Iraq	Female	≤ 20 years	1st level	Pre-clinical	Unmarried	Yes	No	Never smoke	No	Yes/Don't know	Yes	Yes/Don't know	Yes/Don't know	Yes/Don't know	Yes	Yes/Don't know	Neutral	Agree	Agree	At university	Agree	Agree	9999	9999	9999	9999	9999	9999	9999	9999	9999	9999	9999	9999
397	164	Iraq	Female	> 20 years	5th level	Clinical	Unmarried	Yes	No	Never smoke	No	Yes/Don't know	Yes	Yes/Don't know	Yes/Don't know	Yes/Don't know	Yes	No	Disagree	Agree	Agree	At school	Disagree	Disagree	9999	9999	9999	9999	9999	9999	9999	9999	9999	9999	9999	9999
398	165	Iraq	Female	≤ 20 years	3rd level	Pre-clinical	Unmarried	Yes	No	Never smoke	No	No	Yes	No	Yes/Don't know	Yes/Don't know	No/Don't know	No	Neutral	Agree	Agree	At school	Agree	Disagree	9999	9999	9999	9999	9999	9999	9999	9999	9999	9999	9999	9999
399	166	Iraq	Female	> 20 years	5th level	Clinical	Unmarried	No	No	Never smoke	No	Yes/Don't know	No/Don't know	Yes/Don't know	Yes/Don't know	Yes/Don't know	No/Don't know	Yes/Don't know	Neutral	Agree	Agree	At school	Disagree	Disagree	9999	9999	9999	9999	9999	9999	9999	9999	9999	9999	9999	9999
400	167	Iraq	Female	> 20 years	5th level	Clinical	Unmarried	Yes	No	Never smoke	No	Yes/Don't know	Yes	Yes/Don't know	Yes/Don't know	Yes/Don't know	Yes	Yes/Don't know	Neutral	Agree	Agree	At university	Agree	Agree	9999	9999	9999	9999	9999	9999	9999	9999	9999	9999	9999	9999
401	168	Iraq	Female	> 20 years	3rd level	Pre-clinical	Unmarried	Yes	No	Never smoke	No	No	Yes	Yes/Don't know	Yes/Don't know	Yes/Don't know	No/Don't know	No	Disagree	Agree	Neutral	At school	Disagree	Disagree	9999	9999	9999	9999	9999	9999	9999	9999	9999	9999	9999	9999
402	169	Iraq	Female	> 20 years	3rd level	Pre-clinical	Unmarried	Yes	No	Never smoke	No	No	Yes	Yes/Don't know	Yes/Don't know	Yes/Don't know	No/Don't know	No	Disagree	Agree	Neutral	At school	Disagree	Disagree	9999	9999	9999	9999	9999	9999	9999	9999	9999	9999	9999	9999
403	170	Iraq	Female	> 20 years	3rd level	Pre-clinical	Unmarried	Yes	No	Never smoke	No	No	Yes	Yes/Don't know	Yes/Don't know	Yes/Don't know	No/Don't know	No	Disagree	Agree	Neutral	At school	Disagree	Disagree	9999	9999	9999	9999	9999	9999	9999	9999	9999	9999	9999	9999
404	171	Iraq	Female	≤ 20 years	1st level	Pre-clinical	Unmarried	Yes	No	Never smoke	No	No	Yes	No	No	No	Yes	No	Disagree	Agree	Agree	At school	Agree	Agree	9999	9999	9999	9999	9999	9999	9999	9999	9999	9999	9999	9999
405	172	Iraq	Male	> 20 years	5th level	Clinical	Unmarried	Yes	No	Never smoke	Yes	No	Yes	Yes/Don't know	Yes/Don't know	No	No/Don't know	Yes/Don't know	Neutral	Neutral	Neutral	At university	Neutral	Agree	9999	9999	9999	9999	9999	9999	9999	9999	9999	9999	9999	9999
406	173	Iraq	Female	≤ 20 years	1st level	Pre-clinical	Unmarried	Yes	No	Never smoke	No	Yes/Don't know	Yes	Yes/Don't know	Yes/Don't know	Yes/Don't know	Yes	Yes/Don't know	Disagree	Agree	Agree	No need	Agree	Agree	9999	9999	9999	9999	9999	9999	9999	9999	9999	9999	9999	9999
407	174	Iraq	Female	≤ 20 years	2nd level	Pre-clinical	Unmarried	Yes	No	Never smoke	Yes	Yes/Don't know	Yes	No	Yes/Don't know	Yes/Don't know	Yes	Yes/Don't know	Neutral	Agree	Agree	At university	Agree	Agree	9999	9999	9999	9999	9999	9999	9999	9999	9999	9999	9999	9999
408	175	Iraq	Female	> 20 years	5th level	Clinical	Unmarried	No	No	Never smoke	No	Yes/Don't know	Yes	Yes/Don't know	Yes/Don't know	Yes/Don't know	No/Don't know	No	Disagree	Agree	Neutral	At university	Disagree	Disagree	9999	9999	9999	9999	9999	9999	9999	9999	9999	9999	9999	9999
409	176	Iraq	Female	> 20 years	3rd level	Pre-clinical	Unmarried	Yes	No	Never smoke	Yes	Yes/Don't know	Yes	No	No	Yes/Don't know	Yes	Yes/Don't know	Neutral	Agree	Agree	At school	Agree	Agree	9999	9999	9999	9999	9999	9999	9999	9999	9999	9999	9999	9999
410	177	Iraq	Male	≤ 20 years	2nd level	Pre-clinical	Unmarried	Yes	Yes	Never smoke	No	No	Yes	No	Yes/Don't know	Yes/Don't know	No/Don't know	No	Neutral	Agree	Agree	At school	Neutral	Disagree	9999	9999	9999	9999	9999	9999	9999	9999	9999	9999	9999	9999
411	178	Iraq	Male	> 20 years	5th level	Clinical	Unmarried	Yes	No	Never smoke	No	Yes/Don't know	Yes	Yes/Don't know	Yes/Don't know	Yes/Don't know	No/Don't know	No	Disagree	Agree	Agree	At school	Agree	Agree	9999	9999	9999	9999	9999	9999	9999	9999	9999	9999	9999	9999
412	179	Iraq	Female	≤ 20 years	1st level	Pre-clinical	Unmarried	Yes	No	Never smoke	No	Yes/Don't know	Yes	Yes/Don't know	Yes/Don't know	Yes/Don't know	Yes	Yes/Don't know	Agree	Agree	Disagree	At school	Agree	Agree	9999	9999	9999	9999	9999	9999	9999	9999	9999	9999	9999	9999
413	180	Iraq	Male	> 20 years	3rd level	Pre-clinical	Unmarried	Yes	Yes	Never smoke	Yes	Yes/Don't know	No/Don't know	Yes/Don't know	Yes/Don't know	Yes/Don't know	No/Don't know	Yes/Don't know	Neutral	Agree	Neutral	At school	Disagree	Disagree	9999	9999	9999	9999	9999	9999	9999	9999	9999	9999	9999	9999
414	181	Iraq	Female	> 20 years	3rd level	Pre-clinical	Unmarried	Yes	Yes	Never smoke	No	Yes/Don't know	Yes	Yes/Don't know	Yes/Don't know	Yes/Don't know	No/Don't know	No	Agree	Agree	Neutral	At university	Agree	Agree	9999	9999	9999	9999	9999	9999	9999	9999	9999	9999	9999	9999
415	182	Iraq	Male	> 20 years	4th level	Clinical	Unmarried	Yes	Yes	Never smoke	No	Yes/Don't know	Yes	Yes/Don't know	No	No	Yes	No	Disagree	Agree	Agree	At school	Agree	Agree	9999	9999	9999	9999	9999	9999	9999	9999	9999	9999	9999	9999
416	183	Iraq	Female	≤ 20 years	1st level	Pre-clinical	Unmarried	Yes	No	Never smoke	No	Yes/Don't know	Yes	Yes/Don't know	Yes/Don't know	Yes/Don't know	Yes	No	Disagree	Agree	Agree	At school	Agree	Agree	9999	9999	9999	9999	9999	9999	9999	9999	9999	9999	9999	9999
417	184	Iraq	Male	> 20 years	3rd level	Pre-clinical	Unmarried	Yes	No	Tobacco only	Yes	Yes/Don't know	Yes	No	Yes/Don't know	Yes/Don't know	Yes	Yes/Don't know	Disagree	Agree	Neutral	No need	Agree	Agree	Disagree	Agree	Agree	Neutral	> 2 years	< 20 times a day	After 1-2 hours	9999	9999	9999	9999	9999
418	185	Iraq	Male	> 20 years	5th level	Clinical	Unmarried	Yes	Yes	E-cig. only	Yes	Yes/Don't know	Yes	Yes/Don't know	Yes/Don't know	Yes/Don't know	Yes	Yes/Don't know	Agree	Agree	Disagree	At university	Agree	Agree	Neutral	Agree	Agree	Disagree	> 2 years	< 20 times a day	After 1-2 hours	Important	Important	Not important	Not important	Important
419	186	Iraq	Female	≤ 20 years	2nd level	Pre-clinical	Unmarried	Yes	No	Never smoke	Yes	Yes/Don't know	Yes	Yes/Don't know	Yes/Don't know	Yes/Don't know	No/Don't know	Yes/Don't know	Disagree	Agree	Agree	At school	Agree	Agree	9999	9999	9999	9999	9999	9999	9999	9999	9999	9999	9999	9999
420	187	Iraq	Male	> 20 years	5th level	Clinical	Unmarried	Yes	Yes	Dual user	Yes	Yes/Don't know	No/Don't know	Yes/Don't know	Yes/Don't know	Yes/Don't know	No/Don't know	Yes/Don't know	Agree	Agree	Disagree	At school	Agree	Agree	Disagree	Agree	Neutral	Agree	> 2 years	≥ 20 times a day	After 1-2 hours	9999	9999	9999	9999	9999
421	188	Iraq	Female	≤ 20 years	1st level	Pre-clinical	Unmarried	Yes	No	Never smoke	Yes	Yes/Don't know	Yes	No	Yes/Don't know	Yes/Don't know	Yes	Yes/Don't know	Neutral	Agree	Neutral	At school	Agree	Agree	9999	9999	9999	9999	9999	9999	9999	9999	9999	9999	9999	9999
422	189	Iraq	Female	> 20 years	3rd level	Pre-clinical	Unmarried	Yes	No	Never smoke	No	Yes/Don't know	Yes	Yes/Don't know	Yes/Don't know	Yes/Don't know	Yes	No	Neutral	Agree	Neutral	No need	Disagree	Agree	9999	9999	9999	9999	9999	9999	9999	9999	9999	9999	9999	9999
423	190	Iraq	Female	> 20 years	3rd level	Pre-clinical	Unmarried	Yes	No	Never smoke	No	Yes/Don't know	Yes	Yes/Don't know	Yes/Don't know	Yes/Don't know	Yes	No	Neutral	Agree	Neutral	No need	Disagree	Agree	9999	9999	9999	9999	9999	9999	9999	9999	9999	9999	9999	9999
424	191	Iraq	Male	> 20 years	4th level	Clinical	Unmarried	Yes	Yes	Never smoke	Yes	No	No/Don't know	Yes/Don't know	Yes/Don't know	Yes/Don't know	No/Don't know	Yes/Don't know	Neutral	Neutral	Disagree	At university	Disagree	Disagree	9999	9999	9999	9999	9999	9999	9999	9999	9999	9999	9999	9999
425	192	Iraq	Female	> 20 years	4th level	Clinical	Unmarried	Yes	No	Never smoke	No	No	Yes	No	No	No	No/Don't know	No	Disagree	Disagree	Agree	At school	Agree	Agree	9999	9999	9999	9999	9999	9999	9999	9999	9999	9999	9999	9999
426	193	Iraq	Male	≤ 20 years	1st level	Pre-clinical	Unmarried	Yes	Yes	Tobacco only	Yes	Yes/Don't know	Yes	Yes/Don't know	Yes/Don't know	Yes/Don't know	Yes	Yes/Don't know	Disagree	Neutral	Disagree	At school	Agree	Agree	Disagree	Agree	Disagree	Agree	< 1 year	< 20 times a day	After 1-2 hours	9999	9999	9999	9999	9999
427	194	Iraq	Male	> 20 years	4th level	Clinical	Unmarried	Yes	No	Never smoke	No	Yes/Don't know	Yes	Yes/Don't know	Yes/Don't know	Yes/Don't know	No/Don't know	Yes/Don't know	Neutral	Agree	Agree	At school	Agree	Agree	9999	9999	9999	9999	9999	9999	9999	9999	9999	9999	9999	9999
428	195	Iraq	Female	> 20 years	2nd level	Pre-clinical	Unmarried	Yes	No	Never smoke	No	No	Yes	No	No	No	Yes	No	Disagree	Agree	Agree	At school	Agree	Disagree	9999	9999	9999	9999	9999	9999	9999	9999	9999	9999	9999	9999
429	196	Iraq	Female	≤ 20 years	2nd level	Pre-clinical	Unmarried	Yes	No	Never smoke	Yes	No	Yes	Yes/Don't know	No	Yes/Don't know	Yes	No	Disagree	Agree	Agree	No need	Agree	Agree	9999	9999	9999	9999	9999	9999	9999	9999	9999	9999	9999	9999
430	197	Iraq	Female	≤ 20 years	2nd level	Pre-clinical	Unmarried	Yes	No	Never smoke	Yes	No	Yes	Yes/Don't know	No	Yes/Don't know	Yes	No	Disagree	Agree	Agree	No need	Agree	Agree	9999	9999	9999	9999	9999	9999	9999	9999	9999	9999	9999	9999
431	198	Iraq	Female	≤ 20 years	2nd level	Pre-clinical	Unmarried	Yes	Yes	E-cig. only	Yes	Yes/Don't know	Yes	Yes/Don't know	Yes/Don't know	Yes/Don't know	Yes	Yes/Don't know	Disagree	Agree	Agree	At school	Agree	Neutral	Agree	Agree	Agree	9999	< 1 year	9999	After wake-up	9999	9999	9999	9999	9999
432	199	Iraq	Female	≤ 20 years	2nd level	Pre-clinical	Unmarried	Yes	No	Never smoke	No	No	Yes	No	Yes/Don't know	Yes/Don't know	Yes	Yes/Don't know	Disagree	Agree	Neutral	At school	Agree	Disagree	9999	9999	9999	9999	9999	9999	9999	9999	9999	9999	9999	9999
433	200	Iraq	Female	≤ 20 years	1st level	Pre-clinical	Unmarried	Yes	Yes	Never smoke	Yes	Yes/Don't know	Yes	Yes/Don't know	Yes/Don't know	Yes/Don't know	No/Don't know	Yes/Don't know	Agree	Agree	Neutral	At university	Agree	Disagree	9999	9999	9999	9999	9999	9999	9999	9999	9999	9999	9999	9999
434	201	Iraq	Female	> 20 years	2nd level	Pre-clinical	Unmarried	Yes	No	Never smoke	Yes	No	Yes	Yes/Don't know	No	No	No/Don't know	No	Disagree	Agree	Agree	At school	Agree	Agree	9999	9999	9999	9999	9999	9999	9999	9999	9999	9999	9999	9999
435	202	Iraq	Female	≤ 20 years	1st level	Pre-clinical	Unmarried	Yes	No	Never smoke	No	Yes/Don't know	No/Don't know	Yes/Don't know	Yes/Don't know	Yes/Don't know	No/Don't know	Yes/Don't know	Neutral	Agree	Neutral	At university	Disagree	Disagree	9999	9999	9999	9999	9999	9999	9999	9999	9999	9999	9999	9999
436	203	Iraq	Female	≤ 20 years	2nd level	Pre-clinical	Unmarried	Yes	No	Tobacco only	No	Yes/Don't know	No/Don't know	Yes/Don't know	Yes/Don't know	Yes/Don't know	No/Don't know	Yes/Don't know	Agree	Agree	Agree	At university	Agree	Agree	Disagree	Agree	Agree	Agree	> 2 years	Not daily	It varies	9999	9999	9999	9999	9999
437	204	Iraq	Female	> 20 years	3rd level	Pre-clinical	Unmarried	Yes	No	Never smoke	Yes	Yes/Don't know	No/Don't know	Yes/Don't know	Yes/Don't know	Yes/Don't know	No/Don't know	Yes/Don't know	Agree	Neutral	Disagree	At school	Agree	Disagree	9999	9999	9999	9999	9999	9999	9999	9999	9999	9999	9999	9999
438	205	Iraq	Female	> 20 years	3rd level	Pre-clinical	Unmarried	Yes	No	Never smoke	No	Yes/Don't know	Yes	No	Yes/Don't know	Yes/Don't know	No/Don't know	Yes/Don't know	Neutral	Agree	Neutral	At university	Agree	Disagree	9999	9999	9999	9999	9999	9999	9999	9999	9999	9999	9999	9999
439	206	Iraq	Male	> 20 years	3rd level	Pre-clinical	Unmarried	Yes	No	Never smoke	Yes	No	Yes	No	Yes/Don't know	Yes/Don't know	No/Don't know	Yes/Don't know	Neutral	Agree	Agree	At school	Disagree	Disagree	9999	9999	9999	9999	9999	9999	9999	9999	9999	9999	9999	9999
440	207	Iraq	Male	> 20 years	2nd level	Pre-clinical	Unmarried	Yes	Yes	E-cig. only	Yes	Yes/Don't know	No/Don't know	Yes/Don't know	Yes/Don't know	Yes/Don't know	No/Don't know	Yes/Don't know	Agree	Agree	Disagree	At school	Disagree	Disagree	Agree	Agree	Agree	Disagree	> 2 years	< 20 times a day	After 1-2 hours	Not sure	Not important	Important	Important	Important
441	208	Iraq	Female	≤ 20 years	3rd level	Pre-clinical	Unmarried	Yes	No	Never smoke	Yes	Yes/Don't know	Yes	No	Yes/Don't know	No	Yes	No	Disagree	Agree	Agree	At school	Agree	Agree	9999	9999	9999	9999	9999	9999	9999	9999	9999	9999	9999	9999
442	209	Iraq	Female	≤ 20 years	1st level	Pre-clinical	Unmarried	Yes	No	Never smoke	Yes	Yes/Don't know	Yes	No	Yes/Don't know	Yes/Don't know	No/Don't know	Yes/Don't know	Neutral	Agree	Neutral	At school	Agree	Agree	9999	9999	9999	9999	9999	9999	9999	9999	9999	9999	9999	9999
443	210	Iraq	Female	> 20 years	5th level	Clinical	Unmarried	Yes	No	Never smoke	No	Yes/Don't know	Yes	No	No	No	Yes	No	Disagree	Agree	Neutral	At school	Agree	Agree	9999	9999	9999	9999	9999	9999	9999	9999	9999	9999	9999	9999
444	211	Iraq	Female	≤ 20 years	2nd level	Pre-clinical	Unmarried	No	No	Never smoke	Yes	Yes/Don't know	No/Don't know	Yes/Don't know	Yes/Don't know	Yes/Don't know	No/Don't know	No	Disagree	Agree	Agree	At university	Agree	Agree	9999	9999	9999	9999	9999	9999	9999	9999	9999	9999	9999	9999
445	212	Iraq	Female	≤ 20 years	2nd level	Pre-clinical	Unmarried	Yes	No	Never smoke	No	Yes/Don't know	Yes	Yes/Don't know	Yes/Don't know	Yes/Don't know	Yes	Yes/Don't know	Agree	Agree	Agree	At university	Disagree	Disagree	9999	9999	9999	9999	9999	9999	9999	9999	9999	9999	9999	9999
446	213	Iraq	Female	≤ 20 years	2nd level	Pre-clinical	Unmarried	Yes	No	Never smoke	No	No	Yes	No	Yes/Don't know	Yes/Don't know	Yes	No	Neutral	Agree	Agree	At school	Agree	Agree	9999	9999	9999	9999	9999	9999	9999	9999	9999	9999	9999	9999
447	214	Iraq	Male	> 20 years	2nd level	Pre-clinical	Unmarried	Yes	Yes	Dual user	No	No	No/Don't know	No	Yes/Don't know	No	Yes	Yes/Don't know	Agree	Neutral	Disagree	No need	Neutral	Disagree	Neutral	Neutral	Agree	Neutral	< 1 year	< 20 times a day	After 1-2 hours	9999	9999	9999	9999	9999
448	215	Iraq	Female	≤ 20 years	3rd level	Pre-clinical	Unmarried	Yes	No	Never smoke	Yes	Yes/Don't know	Yes	Yes/Don't know	Yes/Don't know	Yes/Don't know	No/Don't know	Yes/Don't know	Agree	Agree	Agree	At university	Agree	Disagree	9999	9999	9999	9999	9999	9999	9999	9999	9999	9999	9999	9999
449	216	Iraq	Female	> 20 years	4th level	Clinical	Unmarried	Yes	No	Never smoke	No	Yes/Don't know	No/Don't know	Yes/Don't know	Yes/Don't know	Yes/Don't know	No/Don't know	No	Neutral	Agree	Neutral	At school	Agree	Disagree	9999	9999	9999	9999	9999	9999	9999	9999	9999	9999	9999	9999
450	217	Iraq	Female	> 20 years	4th level	Clinical	Unmarried	Yes	No	Never smoke	No	No	Yes	No	Yes/Don't know	No	Yes	No	Disagree	Agree	Agree	At school	Agree	Agree	9999	9999	9999	9999	9999	9999	9999	9999	9999	9999	9999	9999
451	218	Iraq	Male	≤ 20 years	3rd level	Pre-clinical	Unmarried	Yes	Yes	Tobacco only	Yes	Yes/Don't know	Yes	No	No	Yes/Don't know	No/Don't know	Yes/Don't know	Disagree	Agree	Agree	At school	Disagree	Agree	Disagree	Neutral	Agree	Agree	1-2 years	< 20 times a day	It varies	9999	9999	9999	9999	9999
452	219	Iraq	Male	> 20 years	3rd level	Pre-clinical	Unmarried	Yes	No	Never smoke	Yes	Yes/Don't know	Yes	No	Yes/Don't know	Yes/Don't know	No/Don't know	Yes/Don't know	Agree	Agree	Agree	At university	Agree	Agree	9999	9999	9999	9999	9999	9999	9999	9999	9999	9999	9999	9999
453	220	Iraq	Female	> 20 years	5th level	Clinical	Unmarried	Yes	No	Never smoke	No	No	Yes	Yes/Don't know	Yes/Don't know	Yes/Don't know	No/Don't know	No	Disagree	Agree	Agree	At school	Agree	Disagree	9999	9999	9999	9999	9999	9999	9999	9999	9999	9999	9999	9999
454	221	Iraq	Male	≤ 20 years	3rd level	Pre-clinical	Unmarried	Yes	Yes	Dual user	Yes	Yes/Don't know	Yes	No	No	No	No/Don't know	Yes/Don't know	Agree	Agree	Agree	At school	Agree	Disagree	Neutral	Agree	Agree	Agree	> 2 years	< 20 times a day	It varies	9999	9999	9999	9999	9999
455	222	Iraq	Male	≤ 20 years	1st level	Pre-clinical	Unmarried	Yes	No	Never smoke	No	Yes/Don't know	No/Don't know	Yes/Don't know	Yes/Don't know	Yes/Don't know	No/Don't know	Yes/Don't know	Agree	Agree	Disagree	No need	Agree	Agree	9999	9999	9999	9999	9999	9999	9999	9999	9999	9999	9999	9999
456	223	Iraq	Male	> 20 years	5th level	Clinical	Married	Yes	Yes	E-cig. only	Yes	Yes/Don't know	Yes	Yes/Don't know	Yes/Don't know	Yes/Don't know	No/Don't know	Yes/Don't know	Agree	Agree	Neutral	At school	Agree	Agree	Agree	Agree	Agree	Agree	> 2 years	< 20 times a day	It varies	Important	Important	Important	Not important	Important
457	224	Iraq	Male	> 20 years	5th level	Clinical	Unmarried	Yes	No	Never smoke	No	No	Yes	No	Yes/Don't know	Yes/Don't know	No/Don't know	No	Disagree	Agree	Agree	At school	Agree	Agree	9999	9999	9999	9999	9999	9999	9999	9999	9999	9999	9999	9999
458	225	Iraq	Male	≤ 20 years	1st level	Pre-clinical	Unmarried	Yes	Yes	Dual user	Yes	Yes/Don't know	Yes	No	Yes/Don't know	Yes/Don't know	No/Don't know	Yes/Don't know	Agree	Agree	Disagree	At school	Agree	Agree	Disagree	Agree	Agree	Agree	< 1 year	≥ 20 times a day	It varies	9999	9999	9999	9999	9999
459	226	Iraq	Female	> 20 years	3rd level	Pre-clinical	Unmarried	Yes	No	Never smoke	No	No	Yes	No	No	No	Yes	Yes/Don't know	Disagree	Agree	Agree	At university	Agree	Agree	9999	9999	9999	9999	9999	9999	9999	9999	9999	9999	9999	9999
460	227	Iraq	Male	> 20 years	3rd level	Pre-clinical	Unmarried	Yes	No	Tobacco only	Yes	Yes/Don't know	Yes	No	No	No	No/Don't know	Yes/Don't know	Neutral	Agree	Agree	At school	Disagree	Disagree	Disagree	Disagree	Agree	Agree	> 2 years	Not daily	It varies	9999	9999	9999	9999	9999
461	228	Iraq	Male	> 20 years	3rd level	Pre-clinical	Unmarried	Yes	No	Tobacco only	Yes	Yes/Don't know	Yes	No	No	No	No/Don't know	Yes/Don't know	Neutral	Agree	Agree	At school	Disagree	Disagree	Disagree	Disagree	Agree	Agree	> 2 years	Not daily	It varies	9999	9999	9999	9999	9999
462	229	Iraq	Female	≤ 20 years	1st level	Pre-clinical	Unmarried	Yes	No	Never smoke	No	Yes/Don't know	Yes	Yes/Don't know	Yes/Don't know	Yes/Don't know	No/Don't know	No	Disagree	Agree	Neutral	At school	Disagree	Disagree	9999	9999	9999	9999	9999	9999	9999	9999	9999	9999	9999	9999
463	230	Iraq	Female	> 20 years	2nd level	Pre-clinical	Unmarried	Yes	No	Never smoke	No	Yes/Don't know	Yes	Yes/Don't know	Yes/Don't know	Yes/Don't know	Yes	No	Disagree	Agree	Agree	At university	Agree	Agree	9999	9999	9999	9999	9999	9999	9999	9999	9999	9999	9999	9999
464	231	Iraq	Female	≤ 20 years	1st level	Pre-clinical	Unmarried	Yes	No	Never smoke	No	Yes/Don't know	Yes	Yes/Don't know	Yes/Don't know	Yes/Don't know	No/Don't know	Yes/Don't know	Agree	Agree	Agree	At university	Agree	Agree	9999	9999	9999	9999	9999	9999	9999	9999	9999	9999	9999	9999
465	232	Iraq	Female	> 20 years	4th level	Clinical	Unmarried	Yes	No	Never smoke	No	Yes/Don't know	Yes	Yes/Don't know	Yes/Don't know	Yes/Don't know	No/Don't know	No	Neutral	Agree	Agree	At school	Agree	Disagree	9999	9999	9999	9999	9999	9999	9999	9999	9999	9999	9999	9999
466	233	Iraq	Female	≤ 20 years	1st level	Pre-clinical	Unmarried	Yes	No	Never smoke	Yes	Yes/Don't know	Yes	Yes/Don't know	Yes/Don't know	Yes/Don't know	No/Don't know	Yes/Don't know	Disagree	Agree	Agree	At school	Disagree	Disagree	9999	9999	9999	9999	9999	9999	9999	9999	9999	9999	9999	9999
467	234	Iraq	Female	> 20 years	4th level	Clinical	Unmarried	No	No	Never smoke	Yes	Yes/Don't know	Yes	Yes/Don't know	Yes/Don't know	No	No/Don't know	Yes/Don't know	Disagree	Neutral	Disagree	At university	Agree	Agree	9999	9999	9999	9999	9999	9999	9999	9999	9999	9999	9999	9999
468	235	Iraq	Male	> 20 years	4th level	Clinical	Unmarried	Yes	Yes	Tobacco only	Yes	Yes/Don't know	Yes	Yes/Don't know	Yes/Don't know	Yes/Don't know	No/Don't know	Yes/Don't know	Neutral	Agree	Neutral	At school	Agree	Neutral	Neutral	Neutral	Agree	Agree	> 2 years	Not daily	It varies	9999	9999	9999	9999	9999
469	236	Iraq	Male	> 20 years	3rd level	Pre-clinical	Unmarried	Yes	Yes	Dual user	Yes	Yes/Don't know	Yes	Yes/Don't know	No	No	No/Don't know	Yes/Don't know	Agree	Disagree	Neutral	At university	Agree	Agree	Neutral	Agree	Agree	Agree	> 2 years	≥ 20 times a day	After wake-up	9999	9999	9999	9999	9999
470	237	Iraq	Female	≤ 20 years	2nd level	Pre-clinical	Unmarried	Yes	No	Never smoke	Yes	Yes/Don't know	Yes	No	No	Yes/Don't know	Yes	No	Neutral	Agree	Agree	At school	Agree	Agree	9999	9999	9999	9999	9999	9999	9999	9999	9999	9999	9999	9999
471	238	Iraq	Male	> 20 years	3rd level	Pre-clinical	Unmarried	Yes	Yes	Dual user	Yes	Yes/Don't know	Yes	Yes/Don't know	Yes/Don't know	Yes/Don't know	No/Don't know	No	Neutral	Agree	Agree	At university	Agree	Agree	9999	9999	9999	9999	9999	9999	9999	9999	9999	9999	9999	9999
472	239	Iraq	Male	> 20 years	3rd level	Pre-clinical	Unmarried	Yes	Yes	Tobacco only	Yes	No	Yes	Yes/Don't know	Yes/Don't know	Yes/Don't know	No/Don't know	Yes/Don't know	Agree	Agree	Disagree	At university	Agree	Disagree	Disagree	Agree	Agree	Agree	> 2 years	< 20 times a day	After wake-up	9999	9999	9999	9999	9999
473	240	Iraq	Male	≤ 20 years	2nd level	Pre-clinical	Unmarried	Yes	Yes	Tobacco only	Yes	Yes/Don't know	No/Don't know	Yes/Don't know	Yes/Don't know	Yes/Don't know	No/Don't know	Yes/Don't know	Agree	Agree	Disagree	At school	Neutral	Neutral	Disagree	Neutral	Agree	Agree	< 1 year	≥ 20 times a day	After 1-2 hours	9999	9999	9999	9999	9999
474	241	Iraq	Female	≤ 20 years	3rd level	Pre-clinical	Unmarried	Yes	No	Never smoke	No	Yes/Don't know	Yes	No	No	No	Yes	No	Disagree	Agree	Agree	At school	Disagree	Disagree	9999	9999	9999	9999	9999	9999	9999	9999	9999	9999	9999	9999
475	242	Iraq	Female	≤ 20 years	3rd level	Pre-clinical	Unmarried	Yes	No	Never smoke	Yes	Yes/Don't know	Yes	Yes/Don't know	Yes/Don't know	Yes/Don't know	No/Don't know	Yes/Don't know	Disagree	Agree	Neutral	At school	Disagree	Disagree	9999	9999	9999	9999	9999	9999	9999	9999	9999	9999	9999	9999
476	243	Iraq	Female	> 20 years	2nd level	Pre-clinical	Unmarried	Yes	No	Never smoke	No	No	Yes	Yes/Don't know	Yes/Don't know	Yes/Don't know	No/Don't know	No	Disagree	Agree	Agree	At school	Agree	Agree	9999	9999	9999	9999	9999	9999	9999	9999	9999	9999	9999	9999
477	244	Iraq	Male	> 20 years	4th level	Clinical	Unmarried	Yes	No	Never smoke	No	No	Yes	Yes/Don't know	Yes/Don't know	Yes/Don't know	No/Don't know	Yes/Don't know	Neutral	Neutral	Agree	No need	Agree	Agree	9999	9999	9999	9999	9999	9999	9999	9999	9999	9999	9999	9999
478	245	Iraq	Male	> 20 years	3rd level	Pre-clinical	Unmarried	Yes	Yes	Dual user	Yes	Yes/Don't know	Yes	Yes/Don't know	Yes/Don't know	Yes/Don't know	No/Don't know	No	Disagree	Agree	Disagree	At university	Agree	Disagree	Disagree	Agree	Neutral	Neutral	< 1 year	< 20 times a day	After 1-2 hours	9999	9999	9999	9999	9999
479	246	Iraq	Female	≤ 20 years	3rd level	Pre-clinical	Unmarried	Yes	No	Never smoke	Yes	No	Yes	No	No	No	Yes	No	Disagree	Agree	Agree	At school	Agree	Agree	9999	9999	9999	9999	9999	9999	9999	9999	9999	9999	9999	9999
480	247	Iraq	Female	> 20 years	3rd level	Pre-clinical	Unmarried	Yes	No	Never smoke	Yes	Yes/Don't know	Yes	Yes/Don't know	No	Yes/Don't know	No/Don't know	Yes/Don't know	Disagree	Agree	Neutral	At university	Agree	Agree	9999	9999	9999	9999	9999	9999	9999	9999	9999	9999	9999	9999
481	248	Iraq	Female	≤ 20 years	3rd level	Pre-clinical	Unmarried	Yes	No	Never smoke	Yes	Yes/Don't know	Yes	Yes/Don't know	No	Yes/Don't know	Yes	Yes/Don't know	Agree	Agree	Disagree	No need	Agree	Agree	9999	9999	9999	9999	9999	9999	9999	9999	9999	9999	9999	9999
482	249	Iraq	Male	> 20 years	3rd level	Pre-clinical	Unmarried	Yes	No	Never smoke	Yes	Yes/Don't know	No/Don't know	Yes/Don't know	Yes/Don't know	Yes/Don't know	No/Don't know	Yes/Don't know	Agree	Agree	Agree	At school	Agree	Agree	9999	9999	9999	9999	9999	9999	9999	9999	9999	9999	9999	9999
483	250	Iraq	Female	> 20 years	3rd level	Pre-clinical	Unmarried	Yes	No	Never smoke	Yes	Yes/Don't know	Yes	Yes/Don't know	Yes/Don't know	Yes/Don't know	No/Don't know	Yes/Don't know	Agree	Agree	Agree	At school	Agree	Disagree	9999	9999	9999	9999	9999	9999	9999	9999	9999	9999	9999	9999
484	251	Iraq	Female	> 20 years	4th level	Clinical	Unmarried	Yes	No	Never smoke	No	Yes/Don't know	No/Don't know	Yes/Don't know	Yes/Don't know	Yes/Don't know	No/Don't know	Yes/Don't know	Agree	Agree	Neutral	At school	Disagree	Disagree	9999	9999	9999	9999	9999	9999	9999	9999	9999	9999	9999	9999
485	252	Iraq	Female	> 20 years	2nd level	Pre-clinical	Unmarried	Yes	Yes	Dual user	Yes	Yes/Don't know	Yes	Yes/Don't know	Yes/Don't know	Yes/Don't know	No/Don't know	Yes/Don't know	Agree	Agree	Neutral	At university	Agree	Agree	Agree	Agree	Agree	Agree	< 1 year	< 20 times a day	It varies	9999	9999	9999	9999	9999
486	253	Iraq	Female	> 20 years	2nd level	Pre-clinical	Unmarried	Yes	Yes	Dual user	Yes	Yes/Don't know	Yes	Yes/Don't know	Yes/Don't know	Yes/Don't know	No/Don't know	Yes/Don't know	Agree	Agree	Neutral	At university	Agree	Agree	Agree	Agree	Agree	Agree	< 1 year	< 20 times a day	It varies	9999	9999	9999	9999	9999
487	254	Iraq	Male	> 20 years	2nd level	Pre-clinical	Unmarried	Yes	No	Tobacco only	No	No	Yes	No	No	No	No/Don't know	No	Disagree	Agree	Agree	At school	Agree	Agree	Neutral	Agree	Agree	Disagree	> 2 years	≥ 20 times a day	After wake-up	9999	9999	9999	9999	9999
488	255	Iraq	Male	> 20 years	4th level	Clinical	Unmarried	Yes	Yes	Never smoke	Yes	Yes/Don't know	Yes	Yes/Don't know	Yes/Don't know	Yes/Don't know	No/Don't know	No	Disagree	Agree	Agree	At university	Agree	Agree	9999	9999	9999	9999	9999	9999	9999	9999	9999	9999	9999	9999
489	256	Iraq	Female	> 20 years	4th level	Clinical	Unmarried	Yes	No	Never smoke	Yes	Yes/Don't know	Yes	Yes/Don't know	Yes/Don't know	Yes/Don't know	No/Don't know	Yes/Don't know	Agree	Agree	Neutral	At school	Agree	Agree	9999	9999	9999	9999	9999	9999	9999	9999	9999	9999	9999	9999
490	257	Iraq	Female	≤ 20 years	1st level	Pre-clinical	Unmarried	Yes	No	Never smoke	Yes	Yes/Don't know	Yes	Yes/Don't know	Yes/Don't know	Yes/Don't know	Yes	No	Disagree	Agree	Agree	At school	Agree	Agree	9999	9999	9999	9999	9999	9999	9999	9999	9999	9999	9999	9999
491	258	Iraq	Male	≤ 20 years	2nd level	Pre-clinical	Unmarried	Yes	Yes	Dual user	Yes	Yes/Don't know	No/Don't know	Yes/Don't know	Yes/Don't know	Yes/Don't know	Yes	Yes/Don't know	Agree	Agree	Disagree	At school	Agree	Agree	Neutral	Agree	Agree	Neutral	< 1 year	Not daily	It varies	9999	9999	9999	9999	9999
492	259	Iraq	Male	≤ 20 years	2nd level	Pre-clinical	Unmarried	Yes	Yes	Dual user	Yes	Yes/Don't know	No/Don't know	Yes/Don't know	Yes/Don't know	Yes/Don't know	Yes	Yes/Don't know	Agree	Agree	Disagree	At school	Agree	Agree	Neutral	Agree	Agree	Neutral	< 1 year	Not daily	It varies	9999	9999	9999	9999	9999
493	260	Iraq	Female	> 20 years	2nd level	Pre-clinical	Unmarried	Yes	Yes	Dual user	Yes	Yes/Don't know	No/Don't know	Yes/Don't know	Yes/Don't know	Yes/Don't know	Yes	Yes/Don't know	Agree	Agree	Neutral	No need	Agree	Agree	Neutral	Neutral	Neutral	Neutral	< 1 year	Not daily	It varies	9999	9999	9999	9999	9999
494	261	Iraq	Female	≤ 20 years	1st level	Pre-clinical	Unmarried	Yes	No	Never smoke	No	Yes/Don't know	Yes	Yes/Don't know	Yes/Don't know	Yes/Don't know	No/Don't know	No	Neutral	Agree	Agree	No need	Agree	Agree	9999	9999	9999	9999	9999	9999	9999	9999	9999	9999	9999	9999
495	262	Iraq	Female	≤ 20 years	1st level	Pre-clinical	Unmarried	Yes	No	Never smoke	No	Yes/Don't know	Yes	Yes/Don't know	Yes/Don't know	Yes/Don't know	No/Don't know	Yes/Don't know	Neutral	Agree	Agree	No need	Agree	Agree	9999	9999	9999	9999	9999	9999	9999	9999	9999	9999	9999	9999
496	263	Iraq	Female	> 20 years	5th level	Clinical	Unmarried	Yes	No	Never smoke	Yes	No	Yes	No	Yes/Don't know	Yes/Don't know	No/Don't know	Yes/Don't know	Disagree	Agree	Agree	At university	Disagree	Disagree	9999	9999	9999	9999	9999	9999	9999	9999	9999	9999	9999	9999
497	264	Iraq	Female	≤ 20 years	4th level	Clinical	Unmarried	No	No	Never smoke	No	No	Yes	Yes/Don't know	Yes/Don't know	Yes/Don't know	No/Don't know	Yes/Don't know	Neutral	Neutral	Neutral	At school	Disagree	Disagree	9999	9999	9999	9999	9999	9999	9999	9999	9999	9999	9999	9999
498	265	Iraq	Female	≤ 20 years	3rd level	Pre-clinical	Unmarried	Yes	No	Never smoke	No	Yes/Don't know	No/Don't know	Yes/Don't know	Yes/Don't know	Yes/Don't know	No/Don't know	Yes/Don't know	Neutral	Agree	Agree	At school	Disagree	Disagree	9999	9999	9999	9999	9999	9999	9999	9999	9999	9999	9999	9999
499	266	Iraq	Female	> 20 years	5th level	Clinical	Unmarried	Yes	Yes	Never smoke	Yes	Yes/Don't know	Yes	Yes/Don't know	Yes/Don't know	Yes/Don't know	No/Don't know	Yes/Don't know	Agree	Agree	Neutral	At school	Agree	Agree	9999	9999	9999	9999	9999	9999	9999	9999	9999	9999	9999	9999
500	267	Iraq	Female	> 20 years	5th level	Clinical	Married	Yes	No	Never smoke	No	No	Yes	Yes/Don't know	Yes/Don't know	Yes/Don't know	No/Don't know	No	Disagree	Agree	Agree	At university	Disagree	Disagree	9999	9999	9999	9999	9999	9999	9999	9999	9999	9999	9999	9999
501	268	Iraq	Female	> 20 years	5th level	Clinical	Married	Yes	No	Never smoke	No	Yes/Don't know	Yes	Yes/Don't know	Yes/Don't know	Yes/Don't know	No/Don't know	No	Disagree	Disagree	Disagree	At university	Disagree	Disagree	9999	9999	9999	9999	9999	9999	9999	9999	9999	9999	9999	9999
502	269	Iraq	Female	> 20 years	3rd level	Pre-clinical	Unmarried	Yes	No	Never smoke	No	No	Yes	No	No	No	Yes	No	Disagree	Agree	Agree	At school	Agree	Agree	9999	9999	9999	9999	9999	9999	9999	9999	9999	9999	9999	9999
503	270	Iraq	Female	> 20 years	2nd level	Pre-clinical	Unmarried	Yes	No	Never smoke	No	No	Yes	Yes/Don't know	Yes/Don't know	Yes/Don't know	No/Don't know	No	Disagree	Agree	Agree	At school	Agree	Agree	9999	9999	9999	9999	9999	9999	9999	9999	9999	9999	9999	9999
504	271	Iraq	Female	> 20 years	2nd level	Pre-clinical	Unmarried	Yes	No	Never smoke	No	No	Yes	Yes/Don't know	Yes/Don't know	Yes/Don't know	No/Don't know	No	Disagree	Agree	Agree	At school	Agree	Agree	9999	9999	9999	9999	9999	9999	9999	9999	9999	9999	9999	9999
505	272	Iraq	Male	> 20 years	5th level	Clinical	Unmarried	Yes	Yes	Dual user	Yes	No	Yes	No	Yes/Don't know	Yes/Don't know	Yes	Yes/Don't know	Disagree	Agree	Agree	No need	Agree	Agree	Agree	Agree	Agree	Agree	> 2 years	≥ 20 times a day	It varies	9999	9999	9999	9999	9999
506	273	Iraq	Female	> 20 years	5th level	Clinical	Married	Yes	No	Never smoke	Yes	No	Yes	No	Yes/Don't know	No	Yes	No	Neutral	Agree	Agree	At school	Agree	Agree	9999	9999	9999	9999	9999	9999	9999	9999	9999	9999	9999	9999
507	274	Iraq	Male	> 20 years	5th level	Clinical	Unmarried	No	No	Tobacco only	Yes	Yes/Don't know	Yes	No	Yes/Don't know	Yes/Don't know	Yes	Yes/Don't know	Agree	Agree	Neutral	At school	Agree	Agree	Neutral	Neutral	Agree	Agree	> 2 years	≥ 20 times a day	After wake-up	9999	9999	9999	9999	9999
508	275	Iraq	Female	≤ 20 years	2nd level	Pre-clinical	Unmarried	No	No	Never smoke	No	Yes/Don't know	No/Don't know	Yes/Don't know	Yes/Don't know	Yes/Don't know	No/Don't know	No	Disagree	Agree	Agree	At university	Agree	Agree	9999	9999	9999	9999	9999	9999	9999	9999	9999	9999	9999	9999
509	276	Iraq	Female	> 20 years	5th level	Clinical	Unmarried	No	No	Never smoke	No	No	Yes	Yes/Don't know	Yes/Don't know	Yes/Don't know	Yes	No	Disagree	Agree	Agree	At university	Neutral	Neutral	9999	9999	9999	9999	9999	9999	9999	9999	9999	9999	9999	9999
510	277	Iraq	Female	> 20 years	5th level	Clinical	Unmarried	Yes	Yes	E-cig. only	Yes	Yes/Don't know	No/Don't know	Yes/Don't know	Yes/Don't know	Yes/Don't know	No/Don't know	Yes/Don't know	Neutral	Neutral	Neutral	At school	Disagree	Disagree	Neutral	Agree	Agree	Neutral	> 2 years	Not daily	9999	Not sure	Not sure	Not sure	Not sure	Important
511	278	Iraq	Female	> 20 years	4th level	Clinical	Unmarried	Yes	No	Never smoke	No	Yes/Don't know	Yes	Yes/Don't know	Yes/Don't know	Yes/Don't know	No/Don't know	No	Disagree	Agree	Neutral	No need	Neutral	Neutral	9999	9999	9999	9999	9999	9999	9999	9999	9999	9999	9999	9999
512	279	Iraq	Female	> 20 years	5th level	Clinical	Unmarried	Yes	No	Never smoke	No	Yes/Don't know	Yes	Yes/Don't know	Yes/Don't know	Yes/Don't know	No/Don't know	No	Agree	Agree	Agree	At university	Agree	Disagree	9999	9999	9999	9999	9999	9999	9999	9999	9999	9999	9999	9999
513	280	Iraq	Female	≤ 20 years	2nd level	Pre-clinical	Unmarried	No	No	Never smoke	Yes	Yes/Don't know	No/Don't know	Yes/Don't know	Yes/Don't know	Yes/Don't know	No/Don't know	Yes/Don't know	Agree	Agree	Agree	No need	Disagree	Disagree	9999	9999	9999	9999	9999	9999	9999	9999	9999	9999	9999	9999
514	281	Iraq	Female	≤ 20 years	2nd level	Pre-clinical	Unmarried	Yes	No	Never smoke	No	No	Yes	No	No	No	Yes	No	Disagree	Agree	Agree	At school	Agree	Agree	9999	9999	9999	9999	9999	9999	9999	9999	9999	9999	9999	9999
515	282	Iraq	Male	≤ 20 years	2nd level	Pre-clinical	Unmarried	Yes	Yes	E-cig. only	Yes	Yes/Don't know	No/Don't know	Yes/Don't know	Yes/Don't know	Yes/Don't know	No/Don't know	Yes/Don't know	Agree	Agree	Disagree	No need	Agree	Agree	Disagree	Neutral	Agree	Neutral	< 1 year	Not daily	It varies	Not sure	Important	Important	Important	Not important
516	283	Iraq	Female	≤ 20 years	2nd level	Pre-clinical	Unmarried	Yes	No	Never smoke	No	Yes/Don't know	Yes	Yes/Don't know	Yes/Don't know	Yes/Don't know	No/Don't know	Yes/Don't know	Agree	Agree	Neutral	At school	Agree	Disagree	9999	9999	9999	9999	9999	9999	9999	9999	9999	9999	9999	9999
517	284	Iraq	Female	> 20 years	5th level	Clinical	Unmarried	Yes	No	Never smoke	No	No	Yes	Yes/Don't know	No	Yes/Don't know	Yes	Yes/Don't know	Disagree	Agree	Agree	At school	Agree	Agree	9999	9999	9999	9999	9999	9999	9999	9999	9999	9999	9999	9999
518	285	Iraq	Female	> 20 years	5th level	Clinical	Married	Yes	No	Never smoke	No	No	Yes	Yes/Don't know	Yes/Don't know	Yes/Don't know	No/Don't know	No	Disagree	Agree	Agree	At university	Agree	Agree	9999	9999	9999	9999	9999	9999	9999	9999	9999	9999	9999	9999
519	286	Iraq	Male	> 20 years	5th level	Clinical	Unmarried	Yes	Yes	Tobacco only	Yes	No	No/Don't know	Yes/Don't know	Yes/Don't know	Yes/Don't know	No/Don't know	Yes/Don't know	Agree	Agree	Neutral	At school	Agree	Agree	Agree	Disagree	Disagree	Agree	< 1 year	≥ 20 times a day	After wake-up	9999	9999	9999	9999	9999
520	287	Iraq	Female	> 20 years	5th level	Clinical	Unmarried	Yes	No	Never smoke	No	No	Yes	Yes/Don't know	Yes/Don't know	Yes/Don't know	No/Don't know	No	Disagree	Agree	Agree	At school	Agree	Agree	9999	9999	9999	9999	9999	9999	9999	9999	9999	9999	9999	9999
521	288	Iraq	Female	> 20 years	5th level	Clinical	Unmarried	Yes	Yes	Never smoke	Yes	No	Yes	No	Yes/Don't know	Yes/Don't know	Yes	Yes/Don't know	Agree	Agree	Agree	At school	Agree	Neutral	9999	9999	9999	9999	9999	9999	9999	9999	9999	9999	9999	9999
522	289	Iraq	Female	> 20 years	5th level	Clinical	Unmarried	Yes	No	Never smoke	No	No	Yes	Yes/Don't know	Yes/Don't know	Yes/Don't know	No/Don't know	No	Disagree	Agree	Agree	At school	Agree	Agree	9999	9999	9999	9999	9999	9999	9999	9999	9999	9999	9999	9999
523	290	Iraq	Male	> 20 years	5th level	Clinical	Unmarried	Yes	No	Never smoke	Yes	Yes/Don't know	Yes	Yes/Don't know	No	Yes/Don't know	Yes	Yes/Don't know	Agree	Agree	Agree	At school	Agree	Agree	9999	9999	9999	9999	9999	9999	9999	9999	9999	9999	9999	9999
524	291	Iraq	Female	≤ 20 years	4th level	Clinical	Unmarried	No	No	Never smoke	No	Yes/Don't know	No/Don't know	Yes/Don't know	Yes/Don't know	Yes/Don't know	No/Don't know	Yes/Don't know	Neutral	Agree	Agree	At school	Disagree	Disagree	9999	9999	9999	9999	9999	9999	9999	9999	9999	9999	9999	9999
525	292	Iraq	Female	> 20 years	4th level	Clinical	Unmarried	Yes	No	Never smoke	No	No	Yes	No	No	No	Yes	No	Neutral	Agree	Agree	At school	Agree	Disagree	9999	9999	9999	9999	9999	9999	9999	9999	9999	9999	9999	9999
526	293	Iraq	Female	> 20 years	4th level	Clinical	Unmarried	Yes	No	Never smoke	Yes	Yes/Don't know	Yes	Yes/Don't know	Yes/Don't know	Yes/Don't know	No/Don't know	Yes/Don't know	Neutral	Agree	Neutral	At university	Disagree	Disagree	9999	9999	9999	9999	9999	9999	9999	9999	9999	9999	9999	9999
527	294	Iraq	Male	> 20 years	5th level	Clinical	Unmarried	Yes	Yes	Never smoke	No	No	Yes	Yes/Don't know	Yes/Don't know	Yes/Don't know	Yes	Yes/Don't know	Agree	Agree	Neutral	At school	Agree	Agree	9999	9999	9999	9999	9999	9999	9999	9999	9999	9999	9999	9999
528	295	Iraq	Female	> 20 years	3rd level	Pre-clinical	Unmarried	Yes	No	Never smoke	No	Yes/Don't know	No/Don't know	Yes/Don't know	Yes/Don't know	Yes/Don't know	No/Don't know	Yes/Don't know	Agree	Agree	Neutral	At university	Agree	Agree	9999	9999	9999	9999	9999	9999	9999	9999	9999	9999	9999	9999
529	296	Iraq	Female	> 20 years	3rd level	Pre-clinical	Unmarried	Yes	Yes	Never smoke	Yes	Yes/Don't know	Yes	Yes/Don't know	Yes/Don't know	Yes/Don't know	Yes	No	Disagree	Agree	Agree	At school	Agree	Agree	9999	9999	9999	9999	9999	9999	9999	9999	9999	9999	9999	9999
530	297	Iraq	Female	≤ 20 years	3rd level	Pre-clinical	Unmarried	Yes	No	Never smoke	Yes	No	Yes	Yes/Don't know	No	No	Yes	No	Disagree	Agree	Agree	At school	Disagree	Disagree	9999	9999	9999	9999	9999	9999	9999	9999	9999	9999	9999	9999
531	298	Iraq	Female	≤ 20 years	3rd level	Pre-clinical	Unmarried	Yes	No	Never smoke	No	Yes/Don't know	Yes	No	Yes/Don't know	Yes/Don't know	Yes	No	Disagree	Agree	Agree	At university	Agree	Agree	9999	9999	9999	9999	9999	9999	9999	9999	9999	9999	9999	9999
532	299	Iraq	Female	≤ 20 years	3rd level	Pre-clinical	Unmarried	Yes	No	Never smoke	No	Yes/Don't know	Yes	No	Yes/Don't know	Yes/Don't know	Yes	No	Disagree	Agree	Agree	At university	Agree	Agree	9999	9999	9999	9999	9999	9999	9999	9999	9999	9999	9999	9999
533	300	Iraq	Female	> 20 years	4th level	Clinical	Unmarried	Yes	No	Never smoke	Yes	Yes/Don't know	Yes	Yes/Don't know	Yes/Don't know	Yes/Don't know	No/Don't know	Yes/Don't know	Neutral	Agree	Agree	At school	Agree	Agree	9999	9999	9999	9999	9999	9999	9999	9999	9999	9999	9999	9999
534	301	Iraq	Female	> 20 years	4th level	Clinical	Unmarried	Yes	No	Never smoke	No	Yes/Don't know	Yes	Yes/Don't know	Yes/Don't know	Yes/Don't know	No/Don't know	Yes/Don't know	Neutral	Agree	Disagree	At university	Agree	Disagree	9999	9999	9999	9999	9999	9999	9999	9999	9999	9999	9999	9999
535	302	Iraq	Female	≤ 20 years	3rd level	Pre-clinical	Unmarried	Yes	Yes	Never smoke	Yes	Yes/Don't know	Yes	Yes/Don't know	Yes/Don't know	Yes/Don't know	No/Don't know	Yes/Don't know	Agree	Agree	Agree	At school	Disagree	Disagree	9999	9999	9999	9999	9999	9999	9999	9999	9999	9999	9999	9999
536	303	Iraq	Female	> 20 years	4th level	Clinical	Unmarried	Yes	No	Never smoke	No	No	Yes	No	Yes/Don't know	Yes/Don't know	Yes	No	Disagree	Agree	Agree	At university	Agree	Disagree	9999	9999	9999	9999	9999	9999	9999	9999	9999	9999	9999	9999
537	304	Iraq	Male	> 20 years	5th level	Clinical	Unmarried	Yes	Yes	Tobacco only	Yes	Yes/Don't know	Yes	No	Yes/Don't know	Yes/Don't know	No/Don't know	No	Disagree	Agree	Agree	At university	Agree	Agree	Disagree	Disagree	Disagree	Agree	> 2 years	< 20 times a day	It varies	9999	9999	9999	9999	9999
538	305	Iraq	Female	> 20 years	4th level	Clinical	Unmarried	Yes	No	Never smoke	Yes	No	Yes	Yes/Don't know	Yes/Don't know	Yes/Don't know	No/Don't know	Yes/Don't know	Neutral	Neutral	Neutral	At school	Disagree	Disagree	9999	9999	9999	9999	9999	9999	9999	9999	9999	9999	9999	9999
539	306	Iraq	Female	> 20 years	4th level	Clinical	Unmarried	Yes	No	Never smoke	No	No	Yes	No	No	No	Yes	No	Disagree	Agree	Agree	At university	Agree	Agree	9999	9999	9999	9999	9999	9999	9999	9999	9999	9999	9999	9999
540	307	Iraq	Female	> 20 years	4th level	Clinical	Unmarried	Yes	No	Never smoke	Yes	Yes/Don't know	Yes	Yes/Don't know	Yes/Don't know	Yes/Don't know	No/Don't know	Yes/Don't know	Agree	Agree	Agree	At school	Disagree	Agree	9999	9999	9999	9999	9999	9999	9999	9999	9999	9999	9999	9999
541	308	Iraq	Male	> 20 years	4th level	Clinical	Unmarried	Yes	No	Never smoke	No	Yes/Don't know	Yes	Yes/Don't know	Yes/Don't know	Yes/Don't know	No/Don't know	Yes/Don't know	Agree	Agree	Neutral	At school	Agree	Agree	9999	9999	9999	9999	9999	9999	9999	9999	9999	9999	9999	9999
542	309	Iraq	Female	> 20 years	3rd level	Pre-clinical	Unmarried	Yes	No	Never smoke	No	Yes/Don't know	Yes	Yes/Don't know	No	No	Yes	No	Disagree	Agree	Agree	At school	Agree	Agree	9999	9999	9999	9999	9999	9999	9999	9999	9999	9999	9999	9999
543	310	Iraq	Female	≤ 20 years	1st level	Pre-clinical	Unmarried	Yes	No	Never smoke	Yes	No	Yes	No	Yes/Don't know	Yes/Don't know	Yes	No	Disagree	Agree	Agree	At school	Agree	Agree	9999	9999	9999	9999	9999	9999	9999	9999	9999	9999	9999	9999
544	311	Iraq	Female	≤ 20 years	1st level	Pre-clinical	Unmarried	Yes	No	Never smoke	No	Yes/Don't know	No/Don't know	Yes/Don't know	Yes/Don't know	Yes/Don't know	No/Don't know	Yes/Don't know	Neutral	Agree	Neutral	At university	Disagree	Disagree	9999	9999	9999	9999	9999	9999	9999	9999	9999	9999	9999	9999
545	312	Iraq	Female	> 20 years	4th level	Clinical	Unmarried	Yes	No	Never smoke	No	No	Yes	Yes/Don't know	Yes/Don't know	Yes/Don't know	No/Don't know	No	Agree	Agree	Agree	At school	Agree	Disagree	9999	9999	9999	9999	9999	9999	9999	9999	9999	9999	9999	9999
546	313	Iraq	Male	≤ 20 years	1st level	Pre-clinical	Unmarried	Yes	No	Never smoke	No	Yes/Don't know	Yes	Yes/Don't know	Yes/Don't know	Yes/Don't know	No/Don't know	Yes/Don't know	Neutral	Agree	Agree	At school	Disagree	Disagree	9999	9999	9999	9999	9999	9999	9999	9999	9999	9999	9999	9999
547	314	Iraq	Male	> 20 years	3rd level	Pre-clinical	Unmarried	Yes	Yes	Tobacco only	Yes	No	Yes	No	No	Yes/Don't know	No/Don't know	No	Disagree	Agree	Disagree	No need	Agree	Neutral	Disagree	Neutral	Neutral	Agree	> 2 years	< 20 times a day	After 1-2 hours	9999	9999	9999	9999	9999
548	315	Iraq	Male	> 20 years	3rd level	Pre-clinical	Unmarried	Yes	No	Dual user	No	Yes/Don't know	No/Don't know	Yes/Don't know	Yes/Don't know	Yes/Don't know	No/Don't know	No	Disagree	Agree	Neutral	At university	Disagree	Disagree	Disagree	Disagree	Disagree	Agree	9999	9999	9999	9999	9999	9999	9999	9999
549	316	Iraq	Male	≤ 20 years	1st level	Pre-clinical	Unmarried	Yes	No	Never smoke	Yes	No	Yes	Yes/Don't know	Yes/Don't know	Yes/Don't know	No/Don't know	No	Disagree	Agree	Agree	At university	Agree	Agree	9999	9999	9999	9999	9999	9999	9999	9999	9999	9999	9999	9999
550	317	Iraq	Female	≤ 20 years	1st level	Pre-clinical	Unmarried	Yes	No	Never smoke	No	Yes/Don't know	No/Don't know	Yes/Don't know	Yes/Don't know	Yes/Don't know	No/Don't know	Yes/Don't know	Neutral	Agree	Neutral	At university	Disagree	Neutral	9999	9999	9999	9999	9999	9999	9999	9999	9999	9999	9999	9999
551	318	Iraq	Male	≤ 20 years	1st level	Pre-clinical	Unmarried	Yes	No	Never smoke	No	No	Yes	No	No	No	Yes	Yes/Don't know	Neutral	Neutral	Agree	No need	Neutral	Neutral	9999	9999	9999	9999	9999	9999	9999	9999	9999	9999	9999	9999
552	319	Iraq	Male	≤ 20 years	1st level	Pre-clinical	Unmarried	Yes	No	Never smoke	No	Yes/Don't know	No/Don't know	Yes/Don't know	Yes/Don't know	Yes/Don't know	Yes	Yes/Don't know	Neutral	Agree	Neutral	No need	Agree	Disagree	9999	9999	9999	9999	9999	9999	9999	9999	9999	9999	9999	9999
553	320	Iraq	Female	> 20 years	4th level	Clinical	Unmarried	Yes	No	Never smoke	No	Yes/Don't know	Yes	Yes/Don't know	Yes/Don't know	Yes/Don't know	Yes	Yes/Don't know	Disagree	Agree	Agree	At university	Agree	Agree	9999	9999	9999	9999	9999	9999	9999	9999	9999	9999	9999	9999
554	321	Iraq	Female	≤ 20 years	1st level	Pre-clinical	Unmarried	Yes	No	Never smoke	No	Yes/Don't know	No/Don't know	Yes/Don't know	Yes/Don't know	Yes/Don't know	No/Don't know	Yes/Don't know	Agree	Agree	Agree	At university	Disagree	Disagree	9999	9999	9999	9999	9999	9999	9999	9999	9999	9999	9999	9999
555	322	Iraq	Female	≤ 20 years	1st level	Pre-clinical	Unmarried	Yes	No	Never smoke	No	Yes/Don't know	Yes	Yes/Don't know	Yes/Don't know	Yes/Don't know	No/Don't know	Yes/Don't know	Neutral	Agree	Neutral	At university	Agree	Agree	9999	9999	9999	9999	9999	9999	9999	9999	9999	9999	9999	9999
556	323	Iraq	Female	≤ 20 years	1st level	Pre-clinical	Unmarried	Yes	No	Never smoke	Yes	Yes/Don't know	Yes	Yes/Don't know	Yes/Don't know	Yes/Don't know	No/Don't know	Yes/Don't know	Agree	Agree	Neutral	No need	Agree	Agree	9999	9999	9999	9999	9999	9999	9999	9999	9999	9999	9999	9999
557	324	Iraq	Female	≤ 20 years	1st level	Pre-clinical	Unmarried	Yes	No	Never smoke	No	Yes/Don't know	No/Don't know	Yes/Don't know	Yes/Don't know	Yes/Don't know	No/Don't know	No	Neutral	Agree	Neutral	At university	Agree	Agree	9999	9999	9999	9999	9999	9999	9999	9999	9999	9999	9999	9999
558	325	Iraq	Female	> 20 years	4th level	Clinical	Unmarried	Yes	No	Never smoke	No	No	Yes	Yes/Don't know	Yes/Don't know	Yes/Don't know	No/Don't know	No	Disagree	Agree	Agree	At school	Agree	Agree	9999	9999	9999	9999	9999	9999	9999	9999	9999	9999	9999	9999
559	326	Iraq	Female	≤ 20 years	1st level	Pre-clinical	Unmarried	Yes	No	Never smoke	No	Yes/Don't know	Yes	Yes/Don't know	Yes/Don't know	Yes/Don't know	Yes	Yes/Don't know	Disagree	Agree	Agree	At school	Agree	Disagree	9999	9999	9999	9999	9999	9999	9999	9999	9999	9999	9999	9999
560	327	Iraq	Female	≤ 20 years	1st level	Pre-clinical	Unmarried	Yes	No	Never smoke	Yes	No	Yes	No	No	No	Yes	Yes/Don't know	Disagree	Agree	Agree	At school	Disagree	Agree	9999	9999	9999	9999	9999	9999	9999	9999	9999	9999	9999	9999
561	328	Iraq	Female	≤ 20 years	1st level	Pre-clinical	Unmarried	Yes	No	Never smoke	No	Yes/Don't know	Yes	Yes/Don't know	Yes/Don't know	Yes/Don't know	No/Don't know	No	Neutral	Agree	Agree	At school	Agree	Agree	9999	9999	9999	9999	9999	9999	9999	9999	9999	9999	9999	9999
562	329	Iraq	Female	≤ 20 years	1st level	Pre-clinical	Unmarried	Yes	No	Never smoke	No	Yes/Don't know	Yes	Yes/Don't know	Yes/Don't know	Yes/Don't know	Yes	Yes/Don't know	Agree	Agree	Agree	At university	Agree	Agree	9999	9999	9999	9999	9999	9999	9999	9999	9999	9999	9999	9999
563	330	Iraq	Female	≤ 20 years	1st level	Pre-clinical	Unmarried	No	No	Never smoke	No	Yes/Don't know	No/Don't know	Yes/Don't know	Yes/Don't know	Yes/Don't know	No/Don't know	No	Agree	Agree	Neutral	At university	Agree	Disagree	9999	9999	9999	9999	9999	9999	9999	9999	9999	9999	9999	9999
564	331	Iraq	Male	> 20 years	3rd level	Pre-clinical	Unmarried	Yes	Yes	E-cig. only	No	Yes/Don't know	Yes	Yes/Don't know	Yes/Don't know	Yes/Don't know	No/Don't know	Yes/Don't know	Neutral	Neutral	Neutral	At school	Agree	Agree	Neutral	Neutral	Neutral	Agree	1-2 years	Not daily	After 1-2 hours	Important	Important	Important	Not important	Important
565	332	Iraq	Female	> 20 years	3rd level	Pre-clinical	Unmarried	Yes	No	Never smoke	No	Yes/Don't know	Yes	Yes/Don't know	Yes/Don't know	No	Yes	Yes/Don't know	Neutral	Agree	Agree	No need	Agree	Agree	9999	9999	9999	9999	9999	9999	9999	9999	9999	9999	9999	9999
566	333	Iraq	Female	≤ 20 years	1st level	Pre-clinical	Unmarried	Yes	No	Never smoke	No	Yes/Don't know	Yes	Yes/Don't know	Yes/Don't know	Yes/Don't know	Yes	No	Neutral	Agree	Agree	At school	Agree	Agree	9999	9999	9999	9999	9999	9999	9999	9999	9999	9999	9999	9999
567	334	Iraq	Female	≤ 20 years	1st level	Pre-clinical	Unmarried	Yes	No	Never smoke	No	Yes/Don't know	No/Don't know	Yes/Don't know	Yes/Don't know	Yes/Don't know	No/Don't know	Yes/Don't know	Neutral	Agree	Neutral	At university	Disagree	Disagree	9999	9999	9999	9999	9999	9999	9999	9999	9999	9999	9999	9999
568	335	Iraq	Male	≤ 20 years	1st level	Pre-clinical	Unmarried	Yes	Yes	Dual user	Yes	Yes/Don't know	Yes	No	Yes/Don't know	Yes/Don't know	No/Don't know	Yes/Don't know	Agree	Agree	Disagree	At school	Agree	Agree	Disagree	Agree	Agree	Agree	< 1 year	≥ 20 times a day	It varies	9999	9999	9999	9999	9999
569	336	Iraq	Female	> 20 years	4th level	Clinical	Unmarried	Yes	No	Never smoke	Yes	Yes/Don't know	Yes	Yes/Don't know	Yes/Don't know	Yes/Don't know	No/Don't know	No	Disagree	Agree	Agree	At school	Neutral	Neutral	9999	9999	9999	9999	9999	9999	9999	9999	9999	9999	9999	9999
570	337	Iraq	Female	> 20 years	3rd level	Pre-clinical	Unmarried	Yes	No	Never smoke	Yes	No	Yes	No	No	No	Yes	No	Disagree	Agree	Agree	At school	Agree	Agree	9999	9999	9999	9999	9999	9999	9999	9999	9999	9999	9999	9999
571	338	Iraq	Female	> 20 years	3rd level	Pre-clinical	Unmarried	Yes	No	Never smoke	Yes	Yes/Don't know	Yes	Yes/Don't know	Yes/Don't know	Yes/Don't know	No/Don't know	Yes/Don't know	Agree	Agree	Neutral	At school	Agree	Agree	9999	9999	9999	9999	9999	9999	9999	9999	9999	9999	9999	9999
572	339	Iraq	Female	≤ 20 years	1st level	Pre-clinical	Unmarried	Yes	No	Never smoke	Yes	Yes/Don't know	Yes	No	No	No	No/Don't know	No	Neutral	Agree	Agree	At university	Neutral	Neutral	9999	9999	9999	9999	9999	9999	9999	9999	9999	9999	9999	9999
573	340	Iraq	Female	> 20 years	4th level	Clinical	Unmarried	Yes	No	Never smoke	Yes	Yes/Don't know	Yes	No	Yes/Don't know	Yes/Don't know	No/Don't know	Yes/Don't know	Neutral	Agree	Agree	At school	Agree	Neutral	9999	9999	9999	9999	9999	9999	9999	9999	9999	9999	9999	9999
574	341	Iraq	Female	≤ 20 years	3rd level	Pre-clinical	Unmarried	Yes	No	Never smoke	No	Yes/Don't know	Yes	Yes/Don't know	Yes/Don't know	Yes/Don't know	No/Don't know	Yes/Don't know	Neutral	Agree	Agree	At school	Disagree	Disagree	9999	9999	9999	9999	9999	9999	9999	9999	9999	9999	9999	9999
575	342	Iraq	Female	≤ 20 years	1st level	Pre-clinical	Unmarried	Yes	No	Never smoke	No	Yes/Don't know	Yes	Yes/Don't know	Yes/Don't know	No	No/Don't know	No	Disagree	Agree	Agree	At school	Disagree	Disagree	9999	9999	9999	9999	9999	9999	9999	9999	9999	9999	9999	9999
576	343	Iraq	Female	≤ 20 years	1st level	Pre-clinical	Unmarried	Yes	No	Never smoke	No	No	Yes	Yes/Don't know	Yes/Don't know	Yes/Don't know	No/Don't know	No	Agree	Agree	Neutral	At university	Agree	Disagree	9999	9999	9999	9999	9999	9999	9999	9999	9999	9999	9999	9999
577	344	Iraq	Female	> 20 years	4th level	Clinical	Unmarried	Yes	No	Never smoke	No	Yes/Don't know	Yes	No	Yes/Don't know	No	Yes	No	Neutral	Agree	Neutral	No need	Agree	Agree	9999	9999	9999	9999	9999	9999	9999	9999	9999	9999	9999	9999
578	345	Iraq	Male	≤ 20 years	1st level	Pre-clinical	Unmarried	Yes	No	Never smoke	Yes	Yes/Don't know	Yes	Yes/Don't know	Yes/Don't know	Yes/Don't know	No/Don't know	Yes/Don't know	Agree	Agree	Neutral	At school	Agree	Agree	9999	9999	9999	9999	9999	9999	9999	9999	9999	9999	9999	9999
579	346	Iraq	Female	≤ 20 years	1st level	Pre-clinical	Unmarried	Yes	No	Never smoke	Yes	Yes/Don't know	Yes	Yes/Don't know	Yes/Don't know	Yes/Don't know	Yes	No	Disagree	Agree	Agree	At school	Agree	Agree	9999	9999	9999	9999	9999	9999	9999	9999	9999	9999	9999	9999
580	347	Iraq	Male	> 20 years	4th level	Clinical	Unmarried	Yes	Yes	E-cig. only	No	Yes/Don't know	Yes	Yes/Don't know	Yes/Don't know	Yes/Don't know	Yes	Yes/Don't know	Agree	Agree	Disagree	At school	Agree	Agree	Disagree	Neutral	Agree	Agree	< 1 year	≥ 20 times a day	After 1-2 hours	Important	Important	Not important	Not important	Not sure
581	348	Iraq	Male	> 20 years	4th level	Clinical	Unmarried	Yes	No	Never smoke	Yes	Yes/Don't know	Yes	Yes/Don't know	Yes/Don't know	Yes/Don't know	Yes	Yes/Don't know	Neutral	Agree	Agree	At school	Disagree	Disagree	9999	9999	9999	9999	9999	9999	9999	9999	9999	9999	9999	9999
582	349	Iraq	Female	≤ 20 years	1st level	Pre-clinical	Unmarried	Yes	No	Never smoke	No	Yes/Don't know	No/Don't know	Yes/Don't know	Yes/Don't know	Yes/Don't know	No/Don't know	Yes/Don't know	Agree	Agree	Neutral	No need	Disagree	Disagree	9999	9999	9999	9999	9999	9999	9999	9999	9999	9999	9999	9999
583	350	Iraq	Female	≤ 20 years	1st level	Pre-clinical	Unmarried	Yes	No	Never smoke	No	Yes/Don't know	Yes	Yes/Don't know	Yes/Don't know	Yes/Don't know	No/Don't know	No	Neutral	Agree	Agree	At university	Agree	Agree	9999	9999	9999	9999	9999	9999	9999	9999	9999	9999	9999	9999
584	351	Iraq	Female	≤ 20 years	1st level	Pre-clinical	Unmarried	Yes	No	Never smoke	No	Yes/Don't know	Yes	Yes/Don't know	Yes/Don't know	Yes/Don't know	No/Don't know	No	Neutral	Agree	Agree	At university	Agree	Agree	9999	9999	9999	9999	9999	9999	9999	9999	9999	9999	9999	9999
585	352	Iraq	Female	≤ 20 years	1st level	Pre-clinical	Unmarried	No	No	Never smoke	No	Yes/Don't know	Yes	Yes/Don't know	Yes/Don't know	Yes/Don't know	No/Don't know	Yes/Don't know	Disagree	Agree	Agree	At university	Agree	Agree	9999	9999	9999	9999	9999	9999	9999	9999	9999	9999	9999	9999
586	353	Iraq	Female	> 20 years	3rd level	Pre-clinical	Unmarried	Yes	Yes	Never smoke	Yes	Yes/Don't know	Yes	Yes/Don't know	Yes/Don't know	Yes/Don't know	No/Don't know	No	Agree	Agree	Neutral	At university	Agree	Agree	9999	9999	9999	9999	9999	9999	9999	9999	9999	9999	9999	9999
587	354	Iraq	Female	≤ 20 years	1st level	Pre-clinical	Unmarried	Yes	No	Never smoke	No	No	Yes	Yes/Don't know	Yes/Don't know	Yes/Don't know	Yes	No	Disagree	Agree	Agree	At university	Agree	Agree	9999	9999	9999	9999	9999	9999	9999	9999	9999	9999	9999	9999
588	355	Iraq	Male	> 20 years	3rd level	Pre-clinical	Unmarried	Yes	Yes	Dual user	Yes	Yes/Don't know	Yes	No	No	No	Yes	No	Disagree	Agree	Neutral	At school	Agree	Agree	9999	9999	9999	9999	9999	9999	9999	9999	9999	9999	9999	9999
589	356	Iraq	Male	≤ 20 years	1st level	Pre-clinical	Unmarried	Yes	Yes	Dual user	Yes	Yes/Don't know	Yes	Yes/Don't know	Yes/Don't know	Yes/Don't know	No/Don't know	Yes/Don't know	Agree	Agree	Disagree	At school	Agree	Agree	Disagree	Disagree	Agree	Agree	1-2 years	≥ 20 times a day	It varies	9999	9999	9999	9999	9999
590	357	Iraq	Male	> 20 years	3rd level	Pre-clinical	Unmarried	Yes	Yes	Dual user	Yes	No	Yes	Yes/Don't know	Yes/Don't know	Yes/Don't know	No/Don't know	Yes/Don't know	Agree	Agree	Neutral	At university	Disagree	Disagree	Disagree	Agree	Agree	Neutral	> 2 years	≥ 20 times a day	After wake-up	9999	9999	9999	9999	9999
591	358	Iraq	Female	≤ 20 years	3rd level	Pre-clinical	Unmarried	Yes	No	Never smoke	Yes	Yes/Don't know	No/Don't know	Yes/Don't know	Yes/Don't know	Yes/Don't know	No/Don't know	Yes/Don't know	Neutral	Agree	Agree	No need	Disagree	Disagree	9999	9999	9999	9999	9999	9999	9999	9999	9999	9999	9999	9999
592	359	Iraq	Female	> 20 years	3rd level	Pre-clinical	Unmarried	Yes	No	Never smoke	No	No	Yes	No	No	No	Yes	No	Disagree	Agree	Agree	At school	Agree	Agree	9999	9999	9999	9999	9999	9999	9999	9999	9999	9999	9999	9999
593	360	Iraq	Female	≤ 20 years	3rd level	Pre-clinical	Unmarried	Yes	No	Never smoke	No	Yes/Don't know	No/Don't know	No	Yes/Don't know	Yes/Don't know	No/Don't know	Yes/Don't know	Neutral	Agree	Neutral	At school	Disagree	Disagree	9999	9999	9999	9999	9999	9999	9999	9999	9999	9999	9999	9999
594	361	Iraq	Female	> 20 years	3rd level	Pre-clinical	Unmarried	Yes	No	Never smoke	No	Yes/Don't know	Yes	No	Yes/Don't know	Yes/Don't know	No/Don't know	No	Neutral	Agree	Neutral	At school	Disagree	Disagree	9999	9999	9999	9999	9999	9999	9999	9999	9999	9999	9999	9999
595	362	Iraq	Female	≤ 20 years	2nd level	Pre-clinical	Unmarried	Yes	No	Never smoke	Yes	Yes/Don't know	Yes	Yes/Don't know	Yes/Don't know	No	Yes	Yes/Don't know	Agree	Agree	Agree	At school	Agree	Agree	9999	9999	9999	9999	9999	9999	9999	9999	9999	9999	9999	9999
596	363	Iraq	Female	≤ 20 years	2nd level	Pre-clinical	Unmarried	No	No	Never smoke	No	Yes/Don't know	No/Don't know	Yes/Don't know	Yes/Don't know	Yes/Don't know	No/Don't know	Yes/Don't know	Neutral	Agree	Neutral	At school	Agree	Agree	9999	9999	9999	9999	9999	9999	9999	9999	9999	9999	9999	9999
597	364	Iraq	Female	> 20 years	3rd level	Pre-clinical	Married	Yes	No	Never smoke	No	Yes/Don't know	No/Don't know	Yes/Don't know	Yes/Don't know	Yes/Don't know	No/Don't know	Yes/Don't know	Neutral	Agree	Neutral	At school	Disagree	Disagree	9999	9999	9999	9999	9999	9999	9999	9999	9999	9999	9999	9999
598	365	Iraq	Female	≤ 20 years	3rd level	Pre-clinical	Unmarried	Yes	Yes	Never smoke	Yes	Yes/Don't know	No/Don't know	Yes/Don't know	Yes/Don't know	Yes/Don't know	Yes	Yes/Don't know	Agree	Neutral	Disagree	At school	Agree	Neutral	9999	9999	9999	9999	9999	9999	9999	9999	9999	9999	9999	9999
599	366	Iraq	Male	≤ 20 years	2nd level	Pre-clinical	Unmarried	Yes	No	Never smoke	Yes	Yes/Don't know	Yes	No	Yes/Don't know	Yes/Don't know	Yes	Yes/Don't know	Neutral	Agree	Agree	At school	Disagree	Disagree	9999	9999	9999	9999	9999	9999	9999	9999	9999	9999	9999	9999
600	367	Iraq	Female	≤ 20 years	2nd level	Pre-clinical	Unmarried	No	No	Never smoke	No	Yes/Don't know	No/Don't know	Yes/Don't know	Yes/Don't know	Yes/Don't know	No/Don't know	Yes/Don't know	Neutral	Agree	Agree	At university	Disagree	Disagree	9999	9999	9999	9999	9999	9999	9999	9999	9999	9999	9999	9999
601	368	Iraq	Male	≤ 20 years	3rd level	Pre-clinical	Unmarried	Yes	Yes	Dual user	Yes	No	No/Don't know	Yes/Don't know	Yes/Don't know	Yes/Don't know	No/Don't know	Yes/Don't know	Agree	Agree	Disagree	At school	Agree	Agree	Disagree	Disagree	Agree	Neutral	< 1 year	< 20 times a day	It varies	9999	9999	9999	9999	9999
602	369	Iraq	Male	> 20 years	2nd level	Pre-clinical	Unmarried	Yes	No	Never smoke	No	Yes/Don't know	Yes	Yes/Don't know	Yes/Don't know	Yes/Don't know	No/Don't know	Yes/Don't know	Agree	Agree	Neutral	At school	Agree	Agree	9999	9999	9999	9999	9999	9999	9999	9999	9999	9999	9999	9999
603	1	Jordan	Female	> 20 years	5th level	Clinical	Unmarried	Yes	No	Tobacco only	Yes	Yes/Don't know	Yes	Yes/Don't know	Yes/Don't know	Yes/Don't know	Yes	Yes/Don't know	Agree	Agree	Neutral	At school	Agree	Neutral	Disagree	Disagree	Disagree	Neutral	> 2 years	Not daily	It varies	9999	9999	9999	9999	9999
604	2	Jordan	Male	> 20 years	5th level	Clinical	Unmarried	Yes	Yes	Dual user	Yes	Yes/Don't know	Yes	Yes/Don't know	Yes/Don't know	Yes/Don't know	Yes	Yes/Don't know	Agree	Agree	Neutral	At school	Agree	Agree	Neutral	Agree	Agree	Neutral	> 2 years	< 20 times a day	It varies	9999	9999	9999	9999	9999
605	3	Jordan	Female	> 20 years	5th level	Clinical	Unmarried	Yes	No	Never smoke	Yes	No	Yes	No	No	No	No/Don't know	Yes/Don't know	Neutral	Agree	Neutral	At school	Agree	Agree	9999	9999	9999	9999	9999	9999	9999	9999	9999	9999	9999	9999
606	4	Jordan	Female	> 20 years	5th level	Clinical	Unmarried	Yes	No	Never smoke	Yes	No	Yes	No	Yes/Don't know	Yes/Don't know	Yes	Yes/Don't know	Disagree	Agree	Disagree	At school	Agree	Neutral	9999	9999	9999	9999	9999	9999	9999	9999	9999	9999	9999	9999
607	5	Jordan	Female	> 20 years	5th level	Clinical	Unmarried	Yes	No	Never smoke	Yes	Yes/Don't know	Yes	No	Yes/Don't know	Yes/Don't know	No/Don't know	No	Agree	Agree	Agree	At school	Agree	Neutral	9999	9999	9999	9999	9999	9999	9999	9999	9999	9999	9999	9999
608	6	Jordan	Female	> 20 years	5th level	Clinical	Unmarried	Yes	No	Never smoke	Yes	Yes/Don't know	Yes	Yes/Don't know	Yes/Don't know	Yes/Don't know	No/Don't know	Yes/Don't know	Agree	Agree	Agree	At school	Agree	Neutral	9999	9999	9999	9999	9999	9999	9999	9999	9999	9999	9999	9999
609	7	Jordan	Female	> 20 years	5th level	Clinical	Unmarried	Yes	No	Never smoke	Yes	Yes/Don't know	Yes	No	Yes/Don't know	Yes/Don't know	Yes	Yes/Don't know	Neutral	Agree	Agree	At school	Agree	Agree	9999	9999	9999	9999	9999	9999	9999	9999	9999	9999	9999	9999
610	8	Jordan	Female	> 20 years	5th level	Clinical	Unmarried	Yes	Yes	E-cig. only	Yes	Yes/Don't know	Yes	Yes/Don't know	Yes/Don't know	Yes/Don't know	No/Don't know	Yes/Don't know	Agree	Agree	Disagree	At school	Agree	Agree	Disagree	Agree	Disagree	Neutral	< 1 year	Not daily	It varies	Not sure	Not sure	Not sure	Not sure	Important
611	9	Jordan	Female	> 20 years	5th level	Clinical	Married	Yes	Yes	E-cig. only	Yes	Yes/Don't know	Yes	Yes/Don't know	Yes/Don't know	Yes/Don't know	No/Don't know	No	Agree	Agree	Disagree	At school	Agree	Neutral	Disagree	Agree	Agree	Agree	1-2 years	< 20 times a day	After 1-2 hours	Important	Important	Not important	Not important	Not important
612	10	Jordan	Female	> 20 years	5th level	Clinical	Unmarried	Yes	No	Dual user	No	No	Yes	No	No	No	No/Don't know	No	Disagree	Agree	Agree	At school	Agree	Neutral	9999	9999	9999	9999	9999	9999	9999	9999	9999	9999	9999	9999
613	11	Jordan	Male	> 20 years	5th level	Clinical	Unmarried	Yes	Yes	Never smoke	Yes	Yes/Don't know	No/Don't know	Yes/Don't know	Yes/Don't know	Yes/Don't know	No/Don't know	Yes/Don't know	Agree	Agree	Neutral	At school	Agree	Neutral	9999	9999	9999	9999	9999	9999	9999	9999	9999	9999	9999	9999
614	12	Jordan	Male	> 20 years	5th level	Clinical	Unmarried	Yes	No	Never smoke	Yes	Yes/Don't know	Yes	No	No	No	Yes	No	Disagree	Agree	Agree	At school	Agree	Agree	9999	9999	9999	9999	9999	9999	9999	9999	9999	9999	9999	9999
615	13	Jordan	Female	> 20 years	5th level	Clinical	Unmarried	Yes	No	Never smoke	Yes	Yes/Don't know	Yes	No	No	No	Yes	Yes/Don't know	Neutral	Agree	Disagree	At university	Agree	Neutral	9999	9999	9999	9999	9999	9999	9999	9999	9999	9999	9999	9999
616	14	Jordan	Female	> 20 years	5th level	Clinical	Unmarried	Yes	No	Never smoke	Yes	Yes/Don't know	Yes	Yes/Don't know	No	No	Yes	No	Neutral	Agree	Agree	At school	Agree	Neutral	9999	9999	9999	9999	9999	9999	9999	9999	9999	9999	9999	9999
617	15	Jordan	Male	> 20 years	5th level	Clinical	Unmarried	Yes	No	Never smoke	Yes	Yes/Don't know	Yes	No	Yes/Don't know	Yes/Don't know	Yes	Yes/Don't know	Neutral	Agree	Agree	At school	Agree	Agree	9999	9999	9999	9999	9999	9999	9999	9999	9999	9999	9999	9999
618	16	Jordan	Female	> 20 years	5th level	Clinical	Unmarried	Yes	No	Never smoke	No	Yes/Don't know	Yes	Yes/Don't know	Yes/Don't know	Yes/Don't know	Yes	Yes/Don't know	Neutral	Agree	Neutral	At school	Agree	Neutral	9999	9999	9999	9999	9999	9999	9999	9999	9999	9999	9999	9999
619	17	Jordan	Female	≤ 20 years	3rd level	Pre-clinical	Unmarried	Yes	Yes	Never smoke	Yes	No	Yes	Yes/Don't know	Yes/Don't know	Yes/Don't know	Yes	Yes/Don't know	Agree	Agree	Neutral	At university	Agree	Agree	9999	9999	9999	9999	9999	9999	9999	9999	9999	9999	9999	9999
620	18	Jordan	Male	> 20 years	3rd level	Pre-clinical	Unmarried	Yes	No	Never smoke	No	No	Yes	Yes/Don't know	Yes/Don't know	Yes/Don't know	No/Don't know	No	Agree	Agree	Agree	At school	Agree	Agree	9999	9999	9999	9999	9999	9999	9999	9999	9999	9999	9999	9999
621	19	Jordan	Female	> 20 years	3rd level	Pre-clinical	Unmarried	Yes	Yes	Never smoke	Yes	Yes/Don't know	Yes	Yes/Don't know	Yes/Don't know	Yes/Don't know	No/Don't know	No	Agree	Agree	Agree	At university	Agree	Agree	9999	9999	9999	9999	9999	9999	9999	9999	9999	9999	9999	9999
622	20	Jordan	Male	> 20 years	3rd level	Pre-clinical	Unmarried	Yes	Yes	Never smoke	Yes	No	Yes	Yes/Don't know	Yes/Don't know	Yes/Don't know	No/Don't know	Yes/Don't know	Agree	Agree	Disagree	At school	Agree	Neutral	9999	9999	9999	9999	9999	9999	9999	9999	9999	9999	9999	9999
623	21	Jordan	Male	> 20 years	3rd level	Pre-clinical	Unmarried	Yes	Yes	E-cig. only	Yes	Yes/Don't know	Yes	No	Yes/Don't know	Yes/Don't know	No/Don't know	Yes/Don't know	Agree	Agree	Disagree	At school	Agree	Agree	Disagree	Agree	Agree	Neutral	< 1 year	< 20 times a day	After 1-2 hours	Not sure	Important	Important	Important	Important
624	22	Jordan	Female	≤ 20 years	3rd level	Pre-clinical	Unmarried	Yes	No	Never smoke	No	Yes/Don't know	Yes	No	No	No	No/Don't know	No	Neutral	Agree	Agree	At school	Agree	Agree	9999	9999	9999	9999	9999	9999	9999	9999	9999	9999	9999	9999
625	23	Jordan	Female	> 20 years	3rd level	Pre-clinical	Unmarried	Yes	No	Never smoke	Yes	Yes/Don't know	No/Don't know	Yes/Don't know	Yes/Don't know	Yes/Don't know	No/Don't know	Yes/Don't know	Agree	Agree	Disagree	At school	Agree	Agree	9999	9999	9999	9999	9999	9999	9999	9999	9999	9999	9999	9999
626	24	Jordan	Male	> 20 years	3rd level	Pre-clinical	Unmarried	Yes	No	Never smoke	No	No	Yes	Yes/Don't know	Yes/Don't know	Yes/Don't know	Yes	Yes/Don't know	Agree	Agree	Neutral	At school	Agree	Neutral	9999	9999	9999	9999	9999	9999	9999	9999	9999	9999	9999	9999
627	25	Jordan	Male	> 20 years	3rd level	Pre-clinical	Unmarried	Yes	Yes	Never smoke	Yes	Yes/Don't know	Yes	Yes/Don't know	Yes/Don't know	Yes/Don't know	No/Don't know	No	Neutral	Agree	Agree	At school	Agree	Agree	9999	9999	9999	9999	9999	9999	9999	9999	9999	9999	9999	9999
628	26	Jordan	Male	≤ 20 years	3rd level	Pre-clinical	Unmarried	Yes	No	Never smoke	Yes	Yes/Don't know	Yes	No	Yes/Don't know	No	Yes	Yes/Don't know	Disagree	Agree	Agree	At school	Agree	Agree	9999	9999	9999	9999	9999	9999	9999	9999	9999	9999	9999	9999
629	27	Jordan	Female	> 20 years	3rd level	Pre-clinical	Unmarried	Yes	Yes	Never smoke	Yes	No	Yes	No	Yes/Don't know	Yes/Don't know	Yes	No	Disagree	Agree	Agree	At school	Disagree	Disagree	9999	9999	9999	9999	9999	9999	9999	9999	9999	9999	9999	9999
630	28	Jordan	Female	> 20 years	3rd level	Pre-clinical	Unmarried	Yes	No	Tobacco only	Yes	Yes/Don't know	No/Don't know	No	Yes/Don't know	Yes/Don't know	No/Don't know	Yes/Don't know	Disagree	Agree	Disagree	At school	Neutral	Neutral	Disagree	Agree	Agree	Disagree	< 1 year	Not daily	It varies	9999	9999	9999	9999	9999
631	29	Jordan	Female	> 20 years	3rd level	Pre-clinical	Unmarried	Yes	No	Never smoke	No	Yes/Don't know	Yes	Yes/Don't know	Yes/Don't know	Yes/Don't know	No/Don't know	Yes/Don't know	Agree	Agree	Neutral	At school	Agree	Neutral	9999	9999	9999	9999	9999	9999	9999	9999	9999	9999	9999	9999
632	30	Jordan	Female	> 20 years	3rd level	Pre-clinical	Unmarried	Yes	No	Never smoke	No	Yes/Don't know	Yes	Yes/Don't know	Yes/Don't know	Yes/Don't know	No/Don't know	Yes/Don't know	Agree	Agree	Neutral	At school	Agree	Disagree	9999	9999	9999	9999	9999	9999	9999	9999	9999	9999	9999	9999
633	31	Jordan	Male	> 20 years	3rd level	Pre-clinical	Unmarried	Yes	Yes	E-cig. only	Yes	Yes/Don't know	Yes	Yes/Don't know	Yes/Don't know	Yes/Don't know	No/Don't know	Yes/Don't know	Agree	Agree	Disagree	At school	Agree	Agree	Neutral	Disagree	Agree	Agree	1-2 years	< 20 times a day	After 1-2 hours	Important	Not sure	Not important	Not important	Important
634	32	Jordan	Female	≤ 20 years	3rd level	Pre-clinical	Unmarried	Yes	No	Never smoke	Yes	Yes/Don't know	Yes	No	Yes/Don't know	Yes/Don't know	Yes	Yes/Don't know	Disagree	Agree	Agree	At school	Agree	Agree	9999	9999	9999	9999	9999	9999	9999	9999	9999	9999	9999	9999
635	33	Jordan	Female	> 20 years	3rd level	Pre-clinical	Unmarried	Yes	No	Never smoke	No	No	Yes	Yes/Don't know	Yes/Don't know	Yes/Don't know	No/Don't know	Yes/Don't know	Neutral	Agree	Neutral	At school	Disagree	Disagree	9999	9999	9999	9999	9999	9999	9999	9999	9999	9999	9999	9999
636	34	Jordan	Male	> 20 years	3rd level	Pre-clinical	Unmarried	Yes	Yes	E-cig. only	Yes	No	Yes	Yes/Don't know	Yes/Don't know	Yes/Don't know	Yes	Yes/Don't know	Agree	Agree	Neutral	At university	Disagree	Disagree	Disagree	Disagree	Disagree	Agree	< 1 year	< 20 times a day	It varies	Important	Important	Important	Important	Important
637	35	Jordan	Female	> 20 years	3rd level	Pre-clinical	Unmarried	Yes	No	Never smoke	Yes	No	Yes	Yes/Don't know	Yes/Don't know	Yes/Don't know	Yes	No	Disagree	Agree	Agree	At school	Agree	Agree	9999	9999	9999	9999	9999	9999	9999	9999	9999	9999	9999	9999
638	36	Jordan	Male	≤ 20 years	3rd level	Pre-clinical	Unmarried	Yes	No	Never smoke	Yes	Yes/Don't know	Yes	No	Yes/Don't know	Yes/Don't know	No/Don't know	No	Agree	Agree	Neutral	At school	Agree	Agree	9999	9999	9999	9999	9999	9999	9999	9999	9999	9999	9999	9999
639	37	Jordan	Male	≤ 20 years	3rd level	Pre-clinical	Unmarried	Yes	No	Never smoke	No	No	Yes	No	Yes/Don't know	Yes/Don't know	No/Don't know	Yes/Don't know	Agree	Agree	Agree	At school	Agree	Neutral	9999	9999	9999	9999	9999	9999	9999	9999	9999	9999	9999	9999
640	38	Jordan	Male	≤ 20 years	3rd level	Pre-clinical	Unmarried	Yes	No	Never smoke	Yes	No	Yes	Yes/Don't know	Yes/Don't know	Yes/Don't know	No/Don't know	Yes/Don't know	Agree	Agree	Neutral	At school	Agree	Agree	9999	9999	9999	9999	9999	9999	9999	9999	9999	9999	9999	9999
641	39	Jordan	Male	> 20 years	3rd level	Pre-clinical	Unmarried	Yes	Yes	E-cig. only	Yes	Yes/Don't know	No/Don't know	No	Yes/Don't know	Yes/Don't know	No/Don't know	Yes/Don't know	Agree	Agree	Neutral	At school	Agree	Agree	Disagree	Agree	Neutral	Agree	< 1 year	< 20 times a day	It varies	Important	Not important	Not important	Not important	Important
642	40	Jordan	Male	> 20 years	3rd level	Pre-clinical	Unmarried	Yes	Yes	Dual user	Yes	Yes/Don't know	Yes	Yes/Don't know	Yes/Don't know	Yes/Don't know	No/Don't know	Yes/Don't know	Neutral	Agree	Disagree	At school	Agree	Agree	Disagree	Neutral	Neutral	Agree	> 2 years	< 20 times a day	After 1-2 hours	9999	9999	9999	9999	9999
643	41	Jordan	Female	≤ 20 years	3rd level	Pre-clinical	Unmarried	Yes	No	Never smoke	No	Yes/Don't know	Yes	Yes/Don't know	Yes/Don't know	Yes/Don't know	No/Don't know	Yes/Don't know	Neutral	Agree	Neutral	At school	Agree	Disagree	9999	9999	9999	9999	9999	9999	9999	9999	9999	9999	9999	9999
644	42	Jordan	Female	≤ 20 years	3rd level	Pre-clinical	Unmarried	Yes	No	Never smoke	No	Yes/Don't know	Yes	Yes/Don't know	Yes/Don't know	Yes/Don't know	No/Don't know	No	Disagree	Agree	Agree	At school	Agree	Disagree	9999	9999	9999	9999	9999	9999	9999	9999	9999	9999	9999	9999
645	43	Jordan	Female	> 20 years	3rd level	Pre-clinical	Unmarried	Yes	No	Never smoke	No	Yes/Don't know	Yes	Yes/Don't know	Yes/Don't know	Yes/Don't know	No/Don't know	Yes/Don't know	Disagree	Agree	Agree	At school	Agree	Agree	9999	9999	9999	9999	9999	9999	9999	9999	9999	9999	9999	9999
646	44	Jordan	Female	≤ 20 years	3rd level	Pre-clinical	Unmarried	Yes	No	Never smoke	Yes	Yes/Don't know	Yes	No	No	No	No/Don't know	No	Disagree	Agree	Disagree	At school	Neutral	Neutral	9999	9999	9999	9999	9999	9999	9999	9999	9999	9999	9999	9999
647	45	Jordan	Female	> 20 years	3rd level	Pre-clinical	Unmarried	Yes	No	Never smoke	No	No	Yes	No	No	No	Yes	No	Disagree	Agree	Agree	At school	Disagree	Disagree	9999	9999	9999	9999	9999	9999	9999	9999	9999	9999	9999	9999
648	46	Jordan	Female	> 20 years	3rd level	Pre-clinical	Unmarried	Yes	No	Never smoke	No	No	Yes	Yes/Don't know	No	No	Yes	No	Disagree	Agree	Agree	At school	Neutral	Neutral	9999	9999	9999	9999	9999	9999	9999	9999	9999	9999	9999	9999
649	47	Jordan	Female	≤ 20 years	3rd level	Pre-clinical	Unmarried	Yes	Yes	Tobacco only	Yes	Yes/Don't know	Yes	Yes/Don't know	Yes/Don't know	Yes/Don't know	No/Don't know	Yes/Don't know	Agree	Agree	Disagree	At school	Agree	Disagree	Agree	Agree	Agree	Disagree	< 1 year	Not daily	It varies	9999	9999	9999	9999	9999
650	48	Jordan	Female	> 20 years	3rd level	Pre-clinical	Unmarried	Yes	No	Never smoke	Yes	Yes/Don't know	Yes	Yes/Don't know	Yes/Don't know	Yes/Don't know	Yes	Yes/Don't know	Agree	Agree	Agree	At university	Agree	Agree	9999	9999	9999	9999	9999	9999	9999	9999	9999	9999	9999	9999
651	49	Jordan	Female	≤ 20 years	3rd level	Pre-clinical	Unmarried	Yes	Yes	E-cig. only	Yes	No	Yes	Yes/Don't know	Yes/Don't know	Yes/Don't know	Yes	No	Agree	Agree	Neutral	At school	Agree	Neutral	Disagree	Agree	Agree	Agree	1-2 years	Not daily	It varies	9999	9999	9999	9999	9999
652	50	Jordan	Female	> 20 years	3rd level	Pre-clinical	Unmarried	Yes	No	Never smoke	No	Yes/Don't know	Yes	No	No	Yes/Don't know	No/Don't know	No	Neutral	Agree	Agree	At school	Agree	Agree	9999	9999	9999	9999	9999	9999	9999	9999	9999	9999	9999	9999
653	51	Jordan	Female	≤ 20 years	3rd level	Pre-clinical	Unmarried	Yes	Yes	E-cig. only	Yes	Yes/Don't know	Yes	Yes/Don't know	Yes/Don't know	Yes/Don't know	No/Don't know	No	Agree	Agree	Neutral	At university	Agree	Agree	Disagree	Agree	Agree	Neutral	> 2 years	Not daily	It varies	Important	Important	Not sure	Not important	Not important
654	52	Jordan	Female	> 20 years	3rd level	Pre-clinical	Unmarried	Yes	No	Never smoke	Yes	No	Yes	No	No	No	No/Don't know	Yes/Don't know	Disagree	Agree	Neutral	At school	Agree	Agree	9999	9999	9999	9999	9999	9999	9999	9999	9999	9999	9999	9999
655	53	Jordan	Female	≤ 20 years	3rd level	Pre-clinical	Unmarried	Yes	Yes	Dual user	Yes	No	Yes	Yes/Don't know	No	Yes/Don't know	Yes	Yes/Don't know	Agree	Agree	Agree	At school	Agree	Neutral	Disagree	Neutral	Neutral	Agree	< 1 year	Not daily	It varies	9999	9999	9999	9999	9999
656	54	Jordan	Female	≤ 20 years	3rd level	Pre-clinical	Unmarried	Yes	No	Never smoke	No	No	Yes	No	No	No	Yes	No	Disagree	Agree	Agree	At school	Agree	Disagree	9999	9999	9999	9999	9999	9999	9999	9999	9999	9999	9999	9999
657	55	Jordan	Female	≤ 20 years	3rd level	Pre-clinical	Unmarried	Yes	No	Never smoke	Yes	Yes/Don't know	Yes	No	No	Yes/Don't know	Yes	No	Neutral	Agree	Agree	At school	Agree	Disagree	9999	9999	9999	9999	9999	9999	9999	9999	9999	9999	9999	9999
658	56	Jordan	Male	≤ 20 years	3rd level	Pre-clinical	Unmarried	Yes	Yes	E-cig. only	Yes	Yes/Don't know	Yes	Yes/Don't know	Yes/Don't know	Yes/Don't know	No/Don't know	Yes/Don't know	Agree	Agree	Agree	At school	Agree	Agree	Disagree	Disagree	Neutral	Agree	1-2 years	Not daily	It varies	Important	Important	Not sure	Not sure	Not sure
659	57	Jordan	Female	> 20 years	3rd level	Pre-clinical	Unmarried	Yes	No	Never smoke	Yes	Yes/Don't know	No/Don't know	Yes/Don't know	Yes/Don't know	Yes/Don't know	No/Don't know	Yes/Don't know	Agree	Agree	Disagree	At school	Agree	Agree	9999	9999	9999	9999	9999	9999	9999	9999	9999	9999	9999	9999
660	58	Jordan	Female	> 20 years	3rd level	Pre-clinical	Unmarried	Yes	No	Never smoke	No	Yes/Don't know	Yes	No	No	Yes/Don't know	Yes	No	Disagree	Agree	Agree	At school	Neutral	Neutral	9999	9999	9999	9999	9999	9999	9999	9999	9999	9999	9999	9999
661	59	Jordan	Female	≤ 20 years	3rd level	Pre-clinical	Unmarried	Yes	Yes	Dual user	Yes	Yes/Don't know	Yes	No	Yes/Don't know	Yes/Don't know	Yes	Yes/Don't know	Disagree	Agree	Disagree	At school	Agree	Agree	Disagree	Agree	Agree	Agree	> 2 years	< 20 times a day	After 1-2 hours	9999	9999	9999	9999	9999
662	60	Jordan	Female	≤ 20 years	2nd level	Pre-clinical	Unmarried	Yes	No	Never smoke	Yes	Yes/Don't know	Yes	Yes/Don't know	Yes/Don't know	Yes/Don't know	No/Don't know	Yes/Don't know	Agree	Agree	Agree	At university	Agree	Agree	9999	9999	9999	9999	9999	9999	9999	9999	9999	9999	9999	9999
663	61	Jordan	Male	≤ 20 years	2nd level	Pre-clinical	Unmarried	Yes	Yes	E-cig. only	Yes	Yes/Don't know	Yes	Yes/Don't know	Yes/Don't know	Yes/Don't know	No/Don't know	Yes/Don't know	Agree	Agree	Disagree	At school	Agree	Agree	Disagree	Agree	Agree	Agree	< 1 year	≥ 20 times a day	After 1-2 hours	Not sure	Important	Important	Important	Important
664	62	Jordan	Female	≤ 20 years	2nd level	Pre-clinical	Unmarried	Yes	Yes	Dual user	Yes	Yes/Don't know	Yes	No	Yes/Don't know	Yes/Don't know	No/Don't know	Yes/Don't know	Agree	Agree	Neutral	At school	Disagree	Disagree	Disagree	Disagree	Disagree	Agree	< 1 year	Not daily	It varies	9999	9999	9999	9999	9999
665	63	Jordan	Male	≤ 20 years	2nd level	Pre-clinical	Unmarried	Yes	No	Never smoke	Yes	Yes/Don't know	Yes	No	Yes/Don't know	Yes/Don't know	Yes	No	Agree	Agree	Neutral	At school	Agree	Agree	9999	9999	9999	9999	9999	9999	9999	9999	9999	9999	9999	9999
666	64	Jordan	Female	≤ 20 years	2nd level	Pre-clinical	Unmarried	Yes	No	Never smoke	No	Yes/Don't know	Yes	No	Yes/Don't know	Yes/Don't know	Yes	No	Disagree	Agree	Agree	At school	Agree	Disagree	9999	9999	9999	9999	9999	9999	9999	9999	9999	9999	9999	9999
667	65	Jordan	Female	> 20 years	2nd level	Pre-clinical	Unmarried	Yes	No	Never smoke	Yes	Yes/Don't know	Yes	Yes/Don't know	Yes/Don't know	Yes/Don't know	Yes	Yes/Don't know	Agree	Agree	Disagree	At school	Neutral	Agree	9999	9999	9999	9999	9999	9999	9999	9999	9999	9999	9999	9999
668	66	Jordan	Male	> 20 years	2nd level	Pre-clinical	Unmarried	Yes	Yes	Never smoke	Yes	Yes/Don't know	Yes	Yes/Don't know	No	Yes/Don't know	No/Don't know	No	Disagree	Agree	Agree	At university	Agree	Disagree	9999	9999	9999	9999	9999	9999	9999	9999	9999	9999	9999	9999
669	67	Jordan	Female	≤ 20 years	2nd level	Pre-clinical	Unmarried	Yes	No	Never smoke	No	Yes/Don't know	Yes	No	Yes/Don't know	Yes/Don't know	Yes	No	Disagree	Agree	Agree	At school	Agree	Agree	9999	9999	9999	9999	9999	9999	9999	9999	9999	9999	9999	9999
670	68	Jordan	Male	> 20 years	3rd level	Pre-clinical	Unmarried	Yes	Yes	Tobacco only	Yes	Yes/Don't know	Yes	Yes/Don't know	Yes/Don't know	Yes/Don't know	No/Don't know	Yes/Don't know	Neutral	Agree	Disagree	At school	Agree	Agree	Disagree	Disagree	Disagree	Neutral	1-2 years	Not daily	It varies	9999	9999	9999	9999	9999
671	69	Jordan	Female	≤ 20 years	2nd level	Pre-clinical	Unmarried	Yes	No	Never smoke	Yes	Yes/Don't know	Yes	Yes/Don't know	Yes/Don't know	Yes/Don't know	No/Don't know	Yes/Don't know	Agree	Agree	Neutral	At school	Agree	Neutral	9999	9999	9999	9999	9999	9999	9999	9999	9999	9999	9999	9999
672	70	Jordan	Female	≤ 20 years	2nd level	Pre-clinical	Unmarried	Yes	Yes	Never smoke	Yes	Yes/Don't know	No/Don't know	Yes/Don't know	Yes/Don't know	Yes/Don't know	No/Don't know	Yes/Don't know	Agree	Agree	Neutral	At school	Agree	Neutral	9999	9999	9999	9999	9999	9999	9999	9999	9999	9999	9999	9999
673	71	Jordan	Female	≤ 20 years	2nd level	Pre-clinical	Unmarried	Yes	No	Never smoke	Yes	No	Yes	Yes/Don't know	Yes/Don't know	Yes/Don't know	Yes	Yes/Don't know	Agree	Agree	Neutral	At school	Agree	Neutral	9999	9999	9999	9999	9999	9999	9999	9999	9999	9999	9999	9999
674	72	Jordan	Female	> 20 years	2nd level	Pre-clinical	Unmarried	Yes	No	Never smoke	No	Yes/Don't know	Yes	No	Yes/Don't know	Yes/Don't know	No/Don't know	No	Neutral	Agree	Agree	At university	Agree	Agree	9999	9999	9999	9999	9999	9999	9999	9999	9999	9999	9999	9999
675	73	Jordan	Female	≤ 20 years	2nd level	Pre-clinical	Unmarried	Yes	No	Never smoke	No	No	Yes	No	Yes/Don't know	Yes/Don't know	No/Don't know	No	Neutral	Agree	Agree	At school	Agree	Agree	9999	9999	9999	9999	9999	9999	9999	9999	9999	9999	9999	9999
676	74	Jordan	Female	≤ 20 years	2nd level	Pre-clinical	Unmarried	Yes	No	Never smoke	Yes	No	Yes	No	Yes/Don't know	Yes/Don't know	Yes	Yes/Don't know	Neutral	Neutral	Agree	At school	Agree	Agree	9999	9999	9999	9999	9999	9999	9999	9999	9999	9999	9999	9999
677	75	Jordan	Male	≤ 20 years	2nd level	Pre-clinical	Unmarried	Yes	Yes	Tobacco only	Yes	Yes/Don't know	Yes	Yes/Don't know	Yes/Don't know	Yes/Don't know	No/Don't know	No	Agree	Agree	Neutral	At school	Disagree	Disagree	Disagree	Neutral	Agree	Neutral	> 2 years	Not daily	It varies	9999	9999	9999	9999	9999
678	76	Jordan	Female	≤ 20 years	2nd level	Pre-clinical	Unmarried	Yes	No	Never smoke	No	No	Yes	No	Yes/Don't know	No	Yes	No	Disagree	Agree	Agree	At university	Agree	Agree	9999	9999	9999	9999	9999	9999	9999	9999	9999	9999	9999	9999
679	77	Jordan	Male	≤ 20 years	2nd level	Pre-clinical	Unmarried	Yes	Yes	E-cig. only	Yes	Yes/Don't know	No/Don't know	Yes/Don't know	Yes/Don't know	Yes/Don't know	Yes	Yes/Don't know	Agree	Agree	Disagree	At university	Agree	Disagree	Disagree	Agree	Agree	Neutral	1-2 years	< 20 times a day	After wake-up	Important	Important	Important	Important	Important
680	78	Jordan	Male	> 20 years	2nd level	Pre-clinical	Unmarried	Yes	Yes	Dual user	Yes	Yes/Don't know	Yes	Yes/Don't know	Yes/Don't know	Yes/Don't know	No/Don't know	Yes/Don't know	Agree	Agree	Disagree	At school	Agree	Agree	Agree	Neutral	Neutral	Agree	< 1 year	Not daily	It varies	9999	9999	9999	9999	9999
681	79	Jordan	Male	≤ 20 years	1st level	Pre-clinical	Unmarried	Yes	Yes	Tobacco only	Yes	Yes/Don't know	Yes	Yes/Don't know	Yes/Don't know	Yes/Don't know	No/Don't know	Yes/Don't know	Agree	Agree	Disagree	At school	Neutral	Neutral	9999	9999	9999	9999	9999	9999	9999	9999	9999	9999	9999	9999
682	80	Jordan	Male	≤ 20 years	1st level	Pre-clinical	Unmarried	Yes	No	Never smoke	No	Yes/Don't know	Yes	No	No	Yes/Don't know	No/Don't know	No	Disagree	Agree	Agree	At school	Agree	Agree	9999	9999	9999	9999	9999	9999	9999	9999	9999	9999	9999	9999
683	81	Jordan	Male	≤ 20 years	1st level	Pre-clinical	Unmarried	Yes	No	Never smoke	Yes	Yes/Don't know	No/Don't know	Yes/Don't know	Yes/Don't know	Yes/Don't know	No/Don't know	Yes/Don't know	Agree	Neutral	Agree	No need	Agree	Disagree	9999	9999	9999	9999	9999	9999	9999	9999	9999	9999	9999	9999
684	82	Jordan	Male	≤ 20 years	1st level	Pre-clinical	Unmarried	Yes	Yes	Never smoke	Yes	Yes/Don't know	Yes	No	No	Yes/Don't know	Yes	No	Disagree	Agree	Neutral	At school	Agree	Agree	9999	9999	9999	9999	9999	9999	9999	9999	9999	9999	9999	9999
685	83	Jordan	Male	≤ 20 years	1st level	Pre-clinical	Unmarried	Yes	Yes	Tobacco only	Yes	No	Yes	Yes/Don't know	Yes/Don't know	Yes/Don't know	No/Don't know	Yes/Don't know	Neutral	Agree	Agree	At school	Agree	Agree	Disagree	Disagree	Agree	Agree	1-2 years	< 20 times a day	After wake-up	9999	9999	9999	9999	9999
686	84	Jordan	Male	≤ 20 years	1st level	Pre-clinical	Unmarried	Yes	Yes	E-cig. only	Yes	Yes/Don't know	Yes	Yes/Don't know	Yes/Don't know	Yes/Don't know	No/Don't know	Yes/Don't know	Agree	Agree	Disagree	At school	Agree	Agree	Disagree	Agree	Agree	Neutral	> 2 years	≥ 20 times a day	After 1-2 hours	Important	Not important	Not important	Not important	Important
687	85	Jordan	Female	≤ 20 years	1st level	Pre-clinical	Unmarried	Yes	No	Never smoke	No	No	Yes	No	Yes/Don't know	Yes/Don't know	Yes	No	Disagree	Agree	Agree	At school	Agree	Agree	9999	9999	9999	9999	9999	9999	9999	9999	9999	9999	9999	9999
688	86	Jordan	Male	≤ 20 years	1st level	Pre-clinical	Unmarried	Yes	Yes	E-cig. only	Yes	No	No/Don't know	Yes/Don't know	Yes/Don't know	Yes/Don't know	No/Don't know	Yes/Don't know	Disagree	Agree	Agree	At school	Agree	Agree	Disagree	Neutral	Neutral	Neutral	< 1 year	Not daily	After 1-2 hours	Not important	Important	Important	Important	Important
689	87	Jordan	Male	≤ 20 years	1st level	Pre-clinical	Unmarried	Yes	No	Never smoke	Yes	Yes/Don't know	Yes	Yes/Don't know	Yes/Don't know	Yes/Don't know	No/Don't know	Yes/Don't know	Agree	Agree	Neutral	At school	Agree	Agree	9999	9999	9999	9999	9999	9999	9999	9999	9999	9999	9999	9999
690	88	Jordan	Female	≤ 20 years	1st level	Pre-clinical	Unmarried	Yes	No	Never smoke	Yes	Yes/Don't know	Yes	Yes/Don't know	Yes/Don't know	Yes/Don't know	Yes	Yes/Don't know	Agree	Agree	Agree	At school	Agree	Neutral	9999	9999	9999	9999	9999	9999	9999	9999	9999	9999	9999	9999
691	89	Jordan	Male	≤ 20 years	1st level	Pre-clinical	Unmarried	Yes	Yes	E-cig. only	Yes	No	Yes	Yes/Don't know	Yes/Don't know	Yes/Don't know	No/Don't know	Yes/Don't know	Agree	Agree	Neutral	At school	Agree	Agree	Disagree	Neutral	Agree	Agree	1-2 years	≥ 20 times a day	After 1-2 hours	Important	Important	Important	Not important	Important
692	90	Jordan	Male	≤ 20 years	1st level	Pre-clinical	Unmarried	Yes	Yes	Dual user	Yes	Yes/Don't know	Yes	Yes/Don't know	No	No	No/Don't know	Yes/Don't know	Agree	Agree	Neutral	At school	Agree	Agree	Disagree	Neutral	Agree	Agree	> 2 years	< 20 times a day	After 1-2 hours	9999	9999	9999	9999	9999
693	91	Jordan	Female	≤ 20 years	1st level	Pre-clinical	Unmarried	Yes	No	Never smoke	Yes	Yes/Don't know	Yes	Yes/Don't know	No	No	Yes	No	Agree	Agree	Agree	At school	Agree	Neutral	9999	9999	9999	9999	9999	9999	9999	9999	9999	9999	9999	9999
694	92	Jordan	Female	≤ 20 years	1st level	Pre-clinical	Unmarried	Yes	No	Never smoke	Yes	Yes/Don't know	Yes	Yes/Don't know	Yes/Don't know	Yes/Don't know	Yes	Yes/Don't know	Agree	Agree	Agree	At school	Agree	Agree	9999	9999	9999	9999	9999	9999	9999	9999	9999	9999	9999	9999
695	93	Jordan	Male	≤ 20 years	2nd level	Pre-clinical	Unmarried	Yes	Yes	Dual user	Yes	Yes/Don't know	No/Don't know	Yes/Don't know	Yes/Don't know	Yes/Don't know	No/Don't know	Yes/Don't know	Agree	Agree	Disagree	At school	Disagree	Disagree	Disagree	Disagree	Neutral	Agree	> 2 years	≥ 20 times a day	After wake-up	9999	9999	9999	9999	9999
696	94	Jordan	Female	≤ 20 years	1st level	Pre-clinical	Unmarried	Yes	No	Never smoke	Yes	Yes/Don't know	Yes	Yes/Don't know	Yes/Don't know	Yes/Don't know	Yes	No	Disagree	Agree	Agree	At school	Agree	Agree	9999	9999	9999	9999	9999	9999	9999	9999	9999	9999	9999	9999
697	95	Jordan	Female	≤ 20 years	1st level	Pre-clinical	Unmarried	Yes	Yes	Tobacco only	Yes	Yes/Don't know	Yes	Yes/Don't know	Yes/Don't know	Yes/Don't know	Yes	Yes/Don't know	Agree	Agree	Neutral	At school	Agree	Agree	Agree	Neutral	Agree	Agree	< 1 year	Not daily	After 1-2 hours	9999	9999	9999	9999	9999
698	96	Jordan	Female	≤ 20 years	1st level	Pre-clinical	Unmarried	Yes	No	Never smoke	No	No	Yes	No	Yes/Don't know	Yes/Don't know	Yes	No	Disagree	Agree	Agree	At school	Agree	Agree	9999	9999	9999	9999	9999	9999	9999	9999	9999	9999	9999	9999
699	97	Jordan	Female	≤ 20 years	1st level	Pre-clinical	Unmarried	Yes	No	Never smoke	Yes	Yes/Don't know	No/Don't know	Yes/Don't know	Yes/Don't know	Yes/Don't know	Yes	Yes/Don't know	Neutral	Agree	Agree	At school	Disagree	Disagree	9999	9999	9999	9999	9999	9999	9999	9999	9999	9999	9999	9999
700	98	Jordan	Female	≤ 20 years	1st level	Pre-clinical	Unmarried	Yes	No	Never smoke	No	No	Yes	No	Yes/Don't know	Yes/Don't know	Yes	No	Disagree	Agree	Agree	At school	Agree	Agree	9999	9999	9999	9999	9999	9999	9999	9999	9999	9999	9999	9999
701	99	Jordan	Female	≤ 20 years	1st level	Pre-clinical	Unmarried	Yes	No	Never smoke	No	No	Yes	No	Yes/Don't know	Yes/Don't know	Yes	No	Disagree	Agree	Agree	At school	Agree	Agree	9999	9999	9999	9999	9999	9999	9999	9999	9999	9999	9999	9999
702	100	Jordan	Female	≤ 20 years	1st level	Pre-clinical	Unmarried	Yes	No	Never smoke	No	No	Yes	No	Yes/Don't know	Yes/Don't know	Yes	No	Disagree	Agree	Agree	At school	Agree	Agree	9999	9999	9999	9999	9999	9999	9999	9999	9999	9999	9999	9999
703	101	Jordan	Female	≤ 20 years	1st level	Pre-clinical	Unmarried	Yes	No	Never smoke	No	No	Yes	No	Yes/Don't know	Yes/Don't know	Yes	No	Disagree	Agree	Agree	At school	Agree	Agree	9999	9999	9999	9999	9999	9999	9999	9999	9999	9999	9999	9999
704	102	Jordan	Female	≤ 20 years	1st level	Pre-clinical	Unmarried	Yes	Yes	Tobacco only	Yes	Yes/Don't know	Yes	No	Yes/Don't know	Yes/Don't know	No/Don't know	Yes/Don't know	Disagree	Agree	Agree	At university	Agree	Agree	Disagree	Neutral	Disagree	Agree	> 2 years	Not daily	It varies	9999	9999	9999	9999	9999
705	103	Jordan	Female	≤ 20 years	1st level	Pre-clinical	Unmarried	Yes	No	Never smoke	Yes	Yes/Don't know	Yes	No	No	No	No/Don't know	No	Neutral	Agree	Agree	At school	Agree	Agree	9999	9999	9999	9999	9999	9999	9999	9999	9999	9999	9999	9999
706	104	Jordan	Male	≤ 20 years	1st level	Pre-clinical	Unmarried	Yes	Yes	Tobacco only	Yes	Yes/Don't know	Yes	Yes/Don't know	Yes/Don't know	Yes/Don't know	No/Don't know	Yes/Don't know	Agree	Agree	Disagree	At school	Neutral	Neutral	Neutral	Agree	Agree	Agree	1-2 years	< 20 times a day	After 1-2 hours	9999	9999	9999	9999	9999
707	105	Jordan	Female	≤ 20 years	1st level	Pre-clinical	Unmarried	Yes	No	Never smoke	No	No	Yes	No	Yes/Don't know	Yes/Don't know	Yes	No	Disagree	Agree	Agree	At school	Agree	Agree	9999	9999	9999	9999	9999	9999	9999	9999	9999	9999	9999	9999
708	106	Jordan	Female	≤ 20 years	1st level	Pre-clinical	Unmarried	Yes	No	Never smoke	No	No	Yes	No	Yes/Don't know	Yes/Don't know	Yes	No	Disagree	Agree	Agree	At school	Agree	Agree	9999	9999	9999	9999	9999	9999	9999	9999	9999	9999	9999	9999
709	107	Jordan	Female	≤ 20 years	1st level	Pre-clinical	Unmarried	Yes	No	Never smoke	No	No	Yes	No	Yes/Don't know	Yes/Don't know	Yes	No	Disagree	Agree	Agree	At school	Agree	Agree	9999	9999	9999	9999	9999	9999	9999	9999	9999	9999	9999	9999
710	108	Jordan	Male	≤ 20 years	1st level	Pre-clinical	Unmarried	Yes	Yes	Tobacco only	Yes	Yes/Don't know	Yes	Yes/Don't know	Yes/Don't know	Yes/Don't know	No/Don't know	No	Disagree	Agree	Agree	At school	Agree	Neutral	Neutral	Agree	Agree	Agree	> 2 years	Not daily	It varies	9999	9999	9999	9999	9999
711	109	Jordan	Female	≤ 20 years	1st level	Pre-clinical	Unmarried	Yes	No	Never smoke	No	No	Yes	No	Yes/Don't know	Yes/Don't know	Yes	No	Disagree	Agree	Agree	At school	Agree	Agree	9999	9999	9999	9999	9999	9999	9999	9999	9999	9999	9999	9999
712	110	Jordan	Female	≤ 20 years	1st level	Pre-clinical	Unmarried	Yes	No	Never smoke	Yes	No	Yes	No	No	Yes/Don't know	No/Don't know	Yes/Don't know	Agree	Agree	Agree	At school	Agree	Agree	9999	9999	9999	9999	9999	9999	9999	9999	9999	9999	9999	9999
713	111	Jordan	Female	≤ 20 years	1st level	Pre-clinical	Unmarried	Yes	No	Never smoke	No	No	Yes	No	Yes/Don't know	Yes/Don't know	Yes	No	Disagree	Agree	Agree	At school	Agree	Agree	9999	9999	9999	9999	9999	9999	9999	9999	9999	9999	9999	9999
714	112	Jordan	Female	≤ 20 years	1st level	Pre-clinical	Unmarried	Yes	No	Never smoke	No	No	Yes	No	Yes/Don't know	Yes/Don't know	Yes	No	Disagree	Agree	Agree	At school	Agree	Agree	9999	9999	9999	9999	9999	9999	9999	9999	9999	9999	9999	9999
715	113	Jordan	Female	≤ 20 years	1st level	Pre-clinical	Unmarried	Yes	No	Never smoke	No	Yes/Don't know	Yes	Yes/Don't know	Yes/Don't know	No	Yes	Yes/Don't know	Disagree	Agree	Neutral	At school	Neutral	Neutral	9999	9999	9999	9999	9999	9999	9999	9999	9999	9999	9999	9999
716	114	Jordan	Female	≤ 20 years	1st level	Pre-clinical	Unmarried	Yes	No	Never smoke	No	Yes/Don't know	No/Don't know	Yes/Don't know	Yes/Don't know	Yes/Don't know	Yes	Yes/Don't know	Agree	Agree	Neutral	At school	Disagree	Disagree	9999	9999	9999	9999	9999	9999	9999	9999	9999	9999	9999	9999
717	115	Jordan	Female	≤ 20 years	1st level	Pre-clinical	Unmarried	Yes	No	Never smoke	No	No	Yes	No	Yes/Don't know	Yes/Don't know	Yes	No	Disagree	Agree	Agree	At school	Agree	Agree	9999	9999	9999	9999	9999	9999	9999	9999	9999	9999	9999	9999
718	116	Jordan	Female	≤ 20 years	1st level	Pre-clinical	Unmarried	Yes	No	Never smoke	No	No	Yes	No	Yes/Don't know	Yes/Don't know	Yes	No	Disagree	Agree	Agree	At school	Agree	Agree	9999	9999	9999	9999	9999	9999	9999	9999	9999	9999	9999	9999
719	117	Jordan	Female	≤ 20 years	1st level	Pre-clinical	Unmarried	Yes	No	Never smoke	No	No	Yes	No	Yes/Don't know	Yes/Don't know	Yes	No	Disagree	Agree	Agree	At school	Agree	Agree	9999	9999	9999	9999	9999	9999	9999	9999	9999	9999	9999	9999
720	118	Jordan	Female	≤ 20 years	1st level	Pre-clinical	Unmarried	Yes	No	Never smoke	No	No	Yes	Yes/Don't know	Yes/Don't know	Yes/Don't know	Yes	Yes/Don't know	Agree	Agree	Neutral	At school	Agree	Disagree	9999	9999	9999	9999	9999	9999	9999	9999	9999	9999	9999	9999
721	119	Jordan	Male	≤ 20 years	1st level	Pre-clinical	Unmarried	Yes	No	Never smoke	No	Yes/Don't know	Yes	Yes/Don't know	Yes/Don't know	Yes/Don't know	Yes	Yes/Don't know	Agree	Agree	Neutral	At school	Agree	Disagree	9999	9999	9999	9999	9999	9999	9999	9999	9999	9999	9999	9999
722	120	Jordan	Male	≤ 20 years	1st level	Pre-clinical	Unmarried	Yes	Yes	Tobacco only	Yes	Yes/Don't know	Yes	Yes/Don't know	Yes/Don't know	Yes/Don't know	No/Don't know	Yes/Don't know	Neutral	Agree	Neutral	At school	Agree	Agree	Disagree	Agree	Agree	Agree	1-2 years	Not daily	It varies	9999	9999	9999	9999	9999
723	121	Jordan	Female	≤ 20 years	1st level	Pre-clinical	Unmarried	Yes	No	Never smoke	Yes	Yes/Don't know	Yes	Yes/Don't know	No	Yes/Don't know	Yes	No	Neutral	Agree	Agree	At school	Agree	Agree	9999	9999	9999	9999	9999	9999	9999	9999	9999	9999	9999	9999
724	122	Jordan	Female	≤ 20 years	1st level	Pre-clinical	Unmarried	Yes	No	Never smoke	No	Yes/Don't know	Yes	Yes/Don't know	Yes/Don't know	Yes/Don't know	No/Don't know	Yes/Don't know	Neutral	Agree	Agree	At school	Disagree	Disagree	9999	9999	9999	9999	9999	9999	9999	9999	9999	9999	9999	9999
725	123	Jordan	Female	≤ 20 years	1st level	Pre-clinical	Unmarried	Yes	No	Never smoke	No	Yes/Don't know	Yes	Yes/Don't know	Yes/Don't know	Yes/Don't know	No/Don't know	Yes/Don't know	Agree	Agree	Disagree	At school	Agree	Agree	9999	9999	9999	9999	9999	9999	9999	9999	9999	9999	9999	9999
726	124	Jordan	Male	≤ 20 years	1st level	Pre-clinical	Unmarried	Yes	Yes	Never smoke	Yes	Yes/Don't know	Yes	Yes/Don't know	Yes/Don't know	Yes/Don't know	No/Don't know	Yes/Don't know	Agree	Agree	Agree	At university	Agree	Agree	9999	9999	9999	9999	9999	9999	9999	9999	9999	9999	9999	9999
727	125	Jordan	Male	≤ 20 years	1st level	Pre-clinical	Unmarried	Yes	Yes	Tobacco only	Yes	Yes/Don't know	Yes	Yes/Don't know	Yes/Don't know	Yes/Don't know	Yes	Yes/Don't know	Agree	Agree	Neutral	At university	Agree	Agree	Neutral	Neutral	Neutral	Agree	< 1 year	Not daily	It varies	9999	9999	9999	9999	9999
728	126	Jordan	Male	≤ 20 years	1st level	Pre-clinical	Unmarried	Yes	No	Never smoke	No	Yes/Don't know	Yes	No	Yes/Don't know	Yes/Don't know	Yes	No	Agree	Agree	Neutral	At school	Disagree	Disagree	9999	9999	9999	9999	9999	9999	9999	9999	9999	9999	9999	9999
729	127	Jordan	Male	≤ 20 years	1st level	Pre-clinical	Unmarried	Yes	No	Never smoke	Yes	Yes/Don't know	Yes	No	No	No	Yes	No	Disagree	Agree	Agree	At school	Agree	Agree	9999	9999	9999	9999	9999	9999	9999	9999	9999	9999	9999	9999
730	128	Jordan	Female	≤ 20 years	1st level	Pre-clinical	Unmarried	Yes	Yes	E-cig. only	Yes	Yes/Don't know	No/Don't know	Yes/Don't know	Yes/Don't know	Yes/Don't know	Yes	Yes/Don't know	Agree	Agree	Disagree	At school	Agree	Agree	9999	9999	9999	9999	9999	9999	9999	9999	9999	9999	9999	9999
731	129	Jordan	Female	≤ 20 years	1st level	Pre-clinical	Unmarried	Yes	No	Never smoke	Yes	Yes/Don't know	Yes	Yes/Don't know	Yes/Don't know	Yes/Don't know	No/Don't know	Yes/Don't know	Agree	Agree	Agree	At school	Agree	Disagree	9999	9999	9999	9999	9999	9999	9999	9999	9999	9999	9999	9999
732	130	Jordan	Male	≤ 20 years	1st level	Pre-clinical	Unmarried	Yes	Yes	E-cig. only	Yes	No	Yes	Yes/Don't know	Yes/Don't know	Yes/Don't know	No/Don't know	Yes/Don't know	Agree	Agree	Neutral	At university	Agree	Agree	Disagree	Disagree	Disagree	Disagree	1-2 years	Not daily	It varies	Important	Important	Important	Not important	Not sure
733	131	Jordan	Female	≤ 20 years	1st level	Pre-clinical	Unmarried	Yes	No	Never smoke	No	Yes/Don't know	Yes	Yes/Don't know	Yes/Don't know	Yes/Don't know	No/Don't know	Yes/Don't know	Neutral	Agree	Agree	At school	Agree	Neutral	9999	9999	9999	9999	9999	9999	9999	9999	9999	9999	9999	9999
734	132	Jordan	Female	≤ 20 years	1st level	Pre-clinical	Unmarried	Yes	No	Never smoke	Yes	Yes/Don't know	Yes	Yes/Don't know	Yes/Don't know	No	Yes	Yes/Don't know	Agree	Agree	Agree	At school	Agree	Disagree	9999	9999	9999	9999	9999	9999	9999	9999	9999	9999	9999	9999
735	133	Jordan	Male	≤ 20 years	1st level	Pre-clinical	Unmarried	Yes	Yes	Never smoke	Yes	Yes/Don't know	No/Don't know	Yes/Don't know	Yes/Don't know	Yes/Don't know	No/Don't know	Yes/Don't know	Neutral	Neutral	Neutral	At school	Agree	Agree	9999	9999	9999	9999	9999	9999	9999	9999	9999	9999	9999	9999
736	134	Jordan	Female	≤ 20 years	2nd level	Pre-clinical	Unmarried	Yes	Yes	Never smoke	Yes	No	Yes	Yes/Don't know	Yes/Don't know	Yes/Don't know	Yes	No	Disagree	Agree	Agree	At school	Agree	Agree	9999	9999	9999	9999	9999	9999	9999	9999	9999	9999	9999	9999
737	135	Jordan	Male	≤ 20 years	1st level	Pre-clinical	Unmarried	Yes	No	Never smoke	Yes	No	Yes	Yes/Don't know	Yes/Don't know	Yes/Don't know	No/Don't know	No	Neutral	Agree	Agree	At school	Agree	Disagree	9999	9999	9999	9999	9999	9999	9999	9999	9999	9999	9999	9999
738	136	Jordan	Female	≤ 20 years	1st level	Pre-clinical	Unmarried	Yes	Yes	E-cig. only	Yes	Yes/Don't know	Yes	Yes/Don't know	Yes/Don't know	Yes/Don't know	No/Don't know	No	Neutral	Agree	Neutral	At university	Agree	Neutral	Agree	Neutral	Neutral	Neutral	1-2 years	< 20 times a day	It varies	Not sure	Important	9999	9999	9999
739	137	Jordan	Female	≤ 20 years	1st level	Pre-clinical	Unmarried	Yes	No	Never smoke	No	Yes/Don't know	Yes	No	No	No	Yes	No	Disagree	Agree	Agree	At school	Agree	Neutral	9999	9999	9999	9999	9999	9999	9999	9999	9999	9999	9999	9999
740	138	Jordan	Male	≤ 20 years	1st level	Pre-clinical	Unmarried	Yes	No	Never smoke	Yes	Yes/Don't know	Yes	Yes/Don't know	Yes/Don't know	Yes/Don't know	Yes	Yes/Don't know	Disagree	Agree	Agree	At school	Agree	Agree	9999	9999	9999	9999	9999	9999	9999	9999	9999	9999	9999	9999
741	139	Jordan	Male	≤ 20 years	1st level	Pre-clinical	Unmarried	Yes	Yes	Dual user	Yes	Yes/Don't know	Yes	Yes/Don't know	Yes/Don't know	Yes/Don't know	No/Don't know	Yes/Don't know	Agree	Agree	Neutral	At school	Agree	Agree	Disagree	Neutral	Agree	Agree	> 2 years	≥ 20 times a day	After wake-up	9999	9999	9999	9999	9999
742	140	Jordan	Male	≤ 20 years	1st level	Pre-clinical	Unmarried	Yes	Yes	Dual user	Yes	Yes/Don't know	Yes	Yes/Don't know	Yes/Don't know	Yes/Don't know	Yes	Yes/Don't know	Agree	Agree	Disagree	At school	Agree	Agree	Disagree	Agree	Neutral	Neutral	< 1 year	Not daily	It varies	9999	9999	9999	9999	9999
743	141	Jordan	Female	≤ 20 years	1st level	Pre-clinical	Unmarried	Yes	No	Never smoke	Yes	Yes/Don't know	Yes	No	Yes/Don't know	Yes/Don't know	Yes	No	Agree	Agree	Agree	At university	Disagree	Disagree	9999	9999	9999	9999	9999	9999	9999	9999	9999	9999	9999	9999
744	142	Jordan	Female	≤ 20 years	1st level	Pre-clinical	Unmarried	Yes	No	Never smoke	No	Yes/Don't know	Yes	Yes/Don't know	Yes/Don't know	Yes/Don't know	No/Don't know	No	Disagree	Agree	Agree	At university	Neutral	Neutral	9999	9999	9999	9999	9999	9999	9999	9999	9999	9999	9999	9999
745	143	Jordan	Male	≤ 20 years	1st level	Pre-clinical	Unmarried	Yes	Yes	E-cig. only	Yes	Yes/Don't know	No/Don't know	Yes/Don't know	Yes/Don't know	Yes/Don't know	No/Don't know	Yes/Don't know	Agree	Agree	Disagree	At school	Agree	Disagree	Disagree	Disagree	Neutral	Agree	< 1 year	Not daily	After 1-2 hours	Important	Important	Not sure	Not sure	Not important
746	144	Jordan	Female	≤ 20 years	1st level	Pre-clinical	Unmarried	Yes	No	Never smoke	Yes	No	Yes	No	Yes/Don't know	Yes/Don't know	Yes	No	Disagree	Agree	Agree	At school	Agree	Agree	9999	9999	9999	9999	9999	9999	9999	9999	9999	9999	9999	9999
747	145	Jordan	Female	≤ 20 years	1st level	Pre-clinical	Unmarried	Yes	No	Never smoke	Yes	No	Yes	Yes/Don't know	No	Yes/Don't know	Yes	No	Disagree	Agree	Agree	At school	Agree	Agree	9999	9999	9999	9999	9999	9999	9999	9999	9999	9999	9999	9999
748	146	Jordan	Female	≤ 20 years	2nd level	Pre-clinical	Unmarried	Yes	No	Never smoke	Yes	No	Yes	No	Yes/Don't know	No	Yes	No	Disagree	Agree	Agree	At school	Agree	Agree	9999	9999	9999	9999	9999	9999	9999	9999	9999	9999	9999	9999
749	147	Jordan	Female	≤ 20 years	1st level	Pre-clinical	Unmarried	Yes	No	Never smoke	Yes	Yes/Don't know	Yes	Yes/Don't know	Yes/Don't know	Yes/Don't know	Yes	No	Neutral	Agree	Neutral	At school	Agree	Agree	9999	9999	9999	9999	9999	9999	9999	9999	9999	9999	9999	9999
750	148	Jordan	Female	≤ 20 years	1st level	Pre-clinical	Unmarried	Yes	No	Never smoke	No	No	Yes	Yes/Don't know	Yes/Don't know	Yes/Don't know	No/Don't know	Yes/Don't know	Neutral	Agree	Neutral	At school	Agree	Disagree	9999	9999	9999	9999	9999	9999	9999	9999	9999	9999	9999	9999
751	149	Jordan	Female	≤ 20 years	1st level	Pre-clinical	Unmarried	Yes	No	Never smoke	No	No	Yes	No	Yes/Don't know	Yes/Don't know	No/Don't know	No	Neutral	Agree	Agree	At school	Agree	Neutral	9999	9999	9999	9999	9999	9999	9999	9999	9999	9999	9999	9999
752	150	Jordan	Female	≤ 20 years	1st level	Pre-clinical	Unmarried	Yes	No	Never smoke	Yes	Yes/Don't know	Yes	Yes/Don't know	Yes/Don't know	No	Yes	No	Disagree	Agree	Agree	At school	Disagree	Disagree	9999	9999	9999	9999	9999	9999	9999	9999	9999	9999	9999	9999
753	151	Jordan	Female	≤ 20 years	1st level	Pre-clinical	Unmarried	Yes	No	Never smoke	No	Yes/Don't know	Yes	No	Yes/Don't know	Yes/Don't know	Yes	Yes/Don't know	Neutral	Agree	Agree	No need	Agree	Agree	9999	9999	9999	9999	9999	9999	9999	9999	9999	9999	9999	9999
754	152	Jordan	Female	≤ 20 years	1st level	Pre-clinical	Unmarried	Yes	Yes	Never smoke	Yes	No	Yes	Yes/Don't know	Yes/Don't know	Yes/Don't know	Yes	Yes/Don't know	Disagree	Agree	Neutral	At school	Agree	Agree	9999	9999	9999	9999	9999	9999	9999	9999	9999	9999	9999	9999
755	153	Jordan	Female	≤ 20 years	1st level	Pre-clinical	Unmarried	Yes	Yes	Tobacco only	No	No	Yes	No	No	No	Yes	No	Disagree	Agree	Neutral	At school	Disagree	Disagree	Disagree	Disagree	Disagree	Neutral	< 1 year	Not daily	It varies	9999	9999	9999	9999	9999
756	154	Jordan	Female	≤ 20 years	1st level	Pre-clinical	Unmarried	Yes	No	Never smoke	Yes	No	Yes	No	No	No	Yes	No	Disagree	Agree	Agree	At school	Agree	Agree	9999	9999	9999	9999	9999	9999	9999	9999	9999	9999	9999	9999
757	155	Jordan	Female	≤ 20 years	1st level	Pre-clinical	Unmarried	Yes	No	Never smoke	Yes	Yes/Don't know	Yes	No	Yes/Don't know	Yes/Don't know	Yes	Yes/Don't know	Agree	Agree	Disagree	At school	Disagree	Disagree	9999	9999	9999	9999	9999	9999	9999	9999	9999	9999	9999	9999
758	156	Jordan	Male	≤ 20 years	1st level	Pre-clinical	Unmarried	Yes	No	Never smoke	Yes	No	Yes	Yes/Don't know	Yes/Don't know	Yes/Don't know	No/Don't know	Yes/Don't know	Disagree	Agree	Agree	No need	Agree	Agree	9999	9999	9999	9999	9999	9999	9999	9999	9999	9999	9999	9999
759	157	Jordan	Male	≤ 20 years	2nd level	Pre-clinical	Unmarried	Yes	Yes	Tobacco only	No	Yes/Don't know	Yes	Yes/Don't know	Yes/Don't know	Yes/Don't know	Yes	Yes/Don't know	Agree	Agree	Neutral	At school	Agree	Disagree	Disagree	Agree	Agree	Agree	> 2 years	< 20 times a day	It varies	9999	9999	9999	9999	9999
760	158	Jordan	Male	≤ 20 years	1st level	Pre-clinical	Unmarried	Yes	Yes	E-cig. only	No	Yes/Don't know	Yes	Yes/Don't know	Yes/Don't know	Yes/Don't know	No/Don't know	Yes/Don't know	Agree	Agree	Disagree	At school	Disagree	Disagree	Disagree	Neutral	Disagree	Neutral	< 1 year	≥ 20 times a day	After wake-up	Not important	Not important	Not important	Not important	Important
761	159	Jordan	Male	> 20 years	4th level	Clinical	Unmarried	Yes	Yes	Dual user	Yes	No	Yes	Yes/Don't know	Yes/Don't know	Yes/Don't know	Yes	Yes/Don't know	Agree	Agree	Neutral	At school	Agree	Agree	Disagree	Neutral	Agree	Agree	1-2 years	< 20 times a day	It varies	9999	9999	9999	9999	9999
762	160	Jordan	Male	≤ 20 years	1st level	Pre-clinical	Unmarried	Yes	Yes	Never smoke	Yes	Yes/Don't know	Yes	Yes/Don't know	Yes/Don't know	Yes/Don't know	Yes	Yes/Don't know	Agree	Agree	Agree	At school	Agree	Disagree	9999	9999	9999	9999	9999	9999	9999	9999	9999	9999	9999	9999
763	161	Jordan	Male	> 20 years	4th level	Clinical	Unmarried	Yes	Yes	E-cig. only	Yes	Yes/Don't know	Yes	Yes/Don't know	Yes/Don't know	Yes/Don't know	Yes	Yes/Don't know	Agree	Agree	Disagree	At school	Agree	Agree	Neutral	Neutral	Agree	Neutral	< 1 year	< 20 times a day	After 1-2 hours	Important	Important	Important	Not sure	Important
764	162	Jordan	Female	> 20 years	4th level	Clinical	Unmarried	Yes	No	Never smoke	No	Yes/Don't know	Yes	Yes/Don't know	Yes/Don't know	Yes/Don't know	No/Don't know	Yes/Don't know	Agree	Agree	Neutral	At school	Agree	Neutral	9999	9999	9999	9999	9999	9999	9999	9999	9999	9999	9999	9999
765	163	Jordan	Female	> 20 years	4th level	Clinical	Unmarried	Yes	No	Never smoke	Yes	Yes/Don't know	No/Don't know	Yes/Don't know	Yes/Don't know	Yes/Don't know	No/Don't know	Yes/Don't know	Agree	Agree	Neutral	At university	Agree	Disagree	9999	9999	9999	9999	9999	9999	9999	9999	9999	9999	9999	9999
766	164	Jordan	Female	> 20 years	4th level	Clinical	Unmarried	Yes	No	Never smoke	No	Yes/Don't know	Yes	No	Yes/Don't know	Yes/Don't know	No/Don't know	Yes/Don't know	Neutral	Agree	Agree	At school	Agree	Neutral	9999	9999	9999	9999	9999	9999	9999	9999	9999	9999	9999	9999
767	165	Jordan	Female	> 20 years	4th level	Clinical	Unmarried	Yes	Yes	Tobacco only	No	Yes/Don't know	Yes	Yes/Don't know	Yes/Don't know	Yes/Don't know	No/Don't know	Yes/Don't know	Agree	Agree	Neutral	At school	Disagree	Disagree	Disagree	Agree	Agree	Agree	> 2 years	< 20 times a day	After 1-2 hours	9999	9999	9999	9999	9999
768	166	Jordan	Female	≤ 20 years	1st level	Pre-clinical	Unmarried	Yes	No	Never smoke	Yes	Yes/Don't know	Yes	Yes/Don't know	Yes/Don't know	Yes/Don't know	No/Don't know	Yes/Don't know	Neutral	Agree	Agree	At school	Agree	Agree	9999	9999	9999	9999	9999	9999	9999	9999	9999	9999	9999	9999
769	167	Jordan	Female	> 20 years	4th level	Clinical	Unmarried	Yes	No	Never smoke	Yes	No	Yes	No	No	No	Yes	No	Disagree	Agree	Agree	At school	Agree	Agree	9999	9999	9999	9999	9999	9999	9999	9999	9999	9999	9999	9999
770	168	Jordan	Female	> 20 years	4th level	Clinical	Unmarried	Yes	No	Never smoke	Yes	Yes/Don't know	No/Don't know	Yes/Don't know	Yes/Don't know	Yes/Don't know	No/Don't know	Yes/Don't know	Agree	Agree	Agree	At school	Agree	Neutral	9999	9999	9999	9999	9999	9999	9999	9999	9999	9999	9999	9999
771	169	Jordan	Female	> 20 years	4th level	Clinical	Unmarried	Yes	Yes	Tobacco only	Yes	Yes/Don't know	Yes	Yes/Don't know	Yes/Don't know	Yes/Don't know	Yes	No	Agree	Agree	Disagree	At school	Agree	Neutral	Disagree	Neutral	Agree	Agree	> 2 years	< 20 times a day	It varies	9999	9999	9999	9999	9999
772	170	Jordan	Male	> 20 years	4th level	Clinical	Unmarried	Yes	No	Tobacco only	Yes	Yes/Don't know	Yes	No	Yes/Don't know	Yes/Don't know	Yes	No	Disagree	Agree	Agree	At school	Agree	Agree	Disagree	Disagree	Disagree	Agree	> 2 years	Not daily	It varies	9999	9999	9999	9999	9999
773	171	Jordan	Female	> 20 years	4th level	Clinical	Unmarried	Yes	Yes	Never smoke	Yes	No	Yes	No	No	No	Yes	No	Disagree	Agree	Agree	At school	Agree	Agree	9999	9999	9999	9999	9999	9999	9999	9999	9999	9999	9999	9999
774	172	Jordan	Female	> 20 years	4th level	Clinical	Unmarried	Yes	No	Never smoke	No	No	Yes	No	Yes/Don't know	Yes/Don't know	Yes	No	Neutral	Agree	Agree	At school	Agree	Neutral	9999	9999	9999	9999	9999	9999	9999	9999	9999	9999	9999	9999
775	173	Jordan	Female	> 20 years	4th level	Clinical	Unmarried	Yes	Yes	Never smoke	No	Yes/Don't know	Yes	Yes/Don't know	Yes/Don't know	No	Yes	Yes/Don't know	Disagree	Agree	Agree	At school	Agree	Neutral	9999	9999	9999	9999	9999	9999	9999	9999	9999	9999	9999	9999
776	174	Jordan	Male	≤ 20 years	1st level	Pre-clinical	Unmarried	Yes	Yes	Dual user	Yes	No	Yes	Yes/Don't know	Yes/Don't know	Yes/Don't know	No/Don't know	No	Agree	Agree	Disagree	At school	Agree	Agree	Disagree	Agree	Disagree	Agree	< 1 year	< 20 times a day	After 1-2 hours	9999	9999	9999	9999	9999
777	175	Jordan	Male	> 20 years	4th level	Clinical	Unmarried	Yes	Yes	E-cig. only	Yes	No	No/Don't know	Yes/Don't know	Yes/Don't know	Yes/Don't know	Yes	Yes/Don't know	Agree	Agree	Disagree	At school	Agree	Disagree	Disagree	Neutral	Neutral	Neutral	< 1 year	Not daily	It varies	Not important	Not important	Not important	Not important	Important
778	176	Jordan	Male	> 20 years	1st level	Pre-clinical	Unmarried	Yes	Yes	Dual user	Yes	No	Yes	Yes/Don't know	Yes/Don't know	Yes/Don't know	No/Don't know	Yes/Don't know	Agree	Agree	Disagree	No need	Agree	Agree	Neutral	Neutral	Neutral	Neutral	> 2 years	≥ 20 times a day	After 1-2 hours	9999	9999	9999	9999	9999
779	177	Jordan	Male	≤ 20 years	3rd level	Pre-clinical	Unmarried	Yes	Yes	E-cig. only	Yes	Yes/Don't know	Yes	Yes/Don't know	Yes/Don't know	Yes/Don't know	Yes	Yes/Don't know	Agree	Agree	Disagree	At school	Agree	Agree	Disagree	Agree	Agree	Agree	> 2 years	< 20 times a day	After wake-up	Important	Important	Not important	Not important	Not sure
780	178	Jordan	Female	> 20 years	3rd level	Pre-clinical	Unmarried	Yes	Yes	Tobacco only	Yes	No	No/Don't know	Yes/Don't know	Yes/Don't know	Yes/Don't know	No/Don't know	Yes/Don't know	Agree	Agree	Disagree	At school	Agree	Agree	Disagree	Neutral	Agree	Disagree	< 1 year	Not daily	It varies	9999	9999	9999	9999	9999
781	179	Jordan	Male	> 20 years	3rd level	Pre-clinical	Unmarried	Yes	Yes	E-cig. only	Yes	No	Yes	Yes/Don't know	Yes/Don't know	Yes/Don't know	Yes	Yes/Don't know	Agree	Agree	Disagree	At school	Disagree	Disagree	Disagree	Neutral	Agree	Agree	1-2 years	≥ 20 times a day	It varies	Not important	Important	Not important	Not important	Important
782	180	Jordan	Female	≤ 20 years	3rd level	Pre-clinical	Unmarried	Yes	No	Dual user	Yes	Yes/Don't know	Yes	Yes/Don't know	No	No	Yes	No	Disagree	Agree	Agree	At school	Agree	Agree	9999	9999	9999	9999	9999	9999	9999	9999	9999	9999	9999	9999
783	181	Jordan	Male	> 20 years	4th level	Clinical	Unmarried	Yes	Yes	E-cig. only	Yes	No	Yes	Yes/Don't know	Yes/Don't know	Yes/Don't know	No/Don't know	Yes/Don't know	Neutral	Agree	Neutral	At school	Agree	Neutral	Disagree	Agree	Neutral	Agree	< 1 year	Not daily	It varies	Not important	Not sure	9999	9999	9999
784	182	Jordan	Female	> 20 years	5th level	Clinical	Unmarried	Yes	Yes	Never smoke	Yes	No	Yes	Yes/Don't know	Yes/Don't know	Yes/Don't know	Yes	Yes/Don't know	Neutral	Agree	Neutral	At school	Agree	Agree	9999	9999	9999	9999	9999	9999	9999	9999	9999	9999	9999	9999
785	183	Jordan	Female	> 20 years	3rd level	Pre-clinical	Unmarried	Yes	No	Never smoke	Yes	Yes/Don't know	No/Don't know	Yes/Don't know	Yes/Don't know	Yes/Don't know	No/Don't know	Yes/Don't know	Agree	Agree	Disagree	At school	Agree	Agree	9999	9999	9999	9999	9999	9999	9999	9999	9999	9999	9999	9999
786	184	Jordan	Female	> 20 years	3rd level	Pre-clinical	Unmarried	Yes	No	Never smoke	Yes	Yes/Don't know	Yes	Yes/Don't know	Yes/Don't know	Yes/Don't know	No/Don't know	Yes/Don't know	Agree	Agree	Agree	At university	Neutral	Neutral	9999	9999	9999	9999	9999	9999	9999	9999	9999	9999	9999	9999
787	185	Jordan	Female	> 20 years	3rd level	Pre-clinical	Unmarried	Yes	No	Never smoke	Yes	Yes/Don't know	Yes	No	Yes/Don't know	Yes/Don't know	No/Don't know	No	Disagree	Agree	Agree	At school	Agree	Agree	9999	9999	9999	9999	9999	9999	9999	9999	9999	9999	9999	9999
788	186	Jordan	Male	> 20 years	3rd level	Pre-clinical	Unmarried	Yes	Yes	Tobacco only	Yes	No	Yes	No	No	No	No/Don't know	Yes/Don't know	Disagree	Agree	Disagree	At school	Agree	Neutral	9999	9999	9999	9999	9999	9999	9999	9999	9999	9999	9999	9999
789	187	Jordan	Female	> 20 years	3rd level	Pre-clinical	Unmarried	Yes	No	Never smoke	Yes	Yes/Don't know	Yes	Yes/Don't know	Yes/Don't know	Yes/Don't know	No/Don't know	No	Neutral	Agree	Agree	At university	Agree	Neutral	9999	9999	9999	9999	9999	9999	9999	9999	9999	9999	9999	9999
790	188	Jordan	Male	> 20 years	5th level	Clinical	Unmarried	Yes	Yes	Dual user	Yes	Yes/Don't know	Yes	No	Yes/Don't know	Yes/Don't know	No/Don't know	Yes/Don't know	Agree	Agree	Disagree	At university	Agree	Agree	Disagree	Agree	Disagree	Disagree	< 1 year	< 20 times a day	After 1-2 hours	9999	9999	9999	9999	9999
791	189	Jordan	Female	≤ 20 years	3rd level	Pre-clinical	Unmarried	Yes	No	Never smoke	Yes	Yes/Don't know	Yes	Yes/Don't know	Yes/Don't know	Yes/Don't know	No/Don't know	Yes/Don't know	Neutral	Agree	Neutral	At school	Agree	Agree	9999	9999	9999	9999	9999	9999	9999	9999	9999	9999	9999	9999
792	190	Jordan	Male	> 20 years	5th level	Clinical	Unmarried	Yes	Yes	Tobacco only	Yes	Yes/Don't know	Yes	Yes/Don't know	No	No	Yes	Yes/Don't know	Agree	Agree	Agree	At university	Neutral	Neutral	Disagree	Neutral	Neutral	Agree	> 2 years	≥ 20 times a day	After wake-up	9999	9999	9999	9999	9999
793	191	Jordan	Male	≤ 20 years	3rd level	Pre-clinical	Unmarried	Yes	No	Never smoke	Yes	Yes/Don't know	No/Don't know	Yes/Don't know	Yes/Don't know	Yes/Don't know	No/Don't know	Yes/Don't know	Agree	Agree	Disagree	At university	Agree	Disagree	9999	9999	9999	9999	9999	9999	9999	9999	9999	9999	9999	9999
794	192	Jordan	Female	> 20 years	4th level	Clinical	Unmarried	Yes	No	Never smoke	No	Yes/Don't know	No/Don't know	No	Yes/Don't know	Yes/Don't know	No/Don't know	Yes/Don't know	Neutral	Agree	Neutral	At school	Agree	Disagree	9999	9999	9999	9999	9999	9999	9999	9999	9999	9999	9999	9999
795	193	Jordan	Male	> 20 years	4th level	Clinical	Unmarried	Yes	Yes	Dual user	Yes	Yes/Don't know	Yes	No	Yes/Don't know	Yes/Don't know	No/Don't know	Yes/Don't know	Agree	Agree	Disagree	At school	Agree	Agree	Disagree	Agree	Agree	Neutral	> 2 years	Not daily	It varies	9999	9999	9999	9999	9999
796	194	Jordan	Female	> 20 years	4th level	Clinical	Unmarried	Yes	No	Tobacco only	No	Yes/Don't know	Yes	Yes/Don't know	Yes/Don't know	Yes/Don't know	No/Don't know	Yes/Don't know	Agree	Agree	Neutral	At school	Agree	Neutral	9999	9999	9999	9999	9999	9999	9999	9999	9999	9999	9999	9999
797	195	Jordan	Female	> 20 years	4th level	Clinical	Unmarried	Yes	No	Never smoke	No	Yes/Don't know	Yes	No	Yes/Don't know	Yes/Don't know	Yes	No	Neutral	Agree	Agree	At school	Neutral	Neutral	9999	9999	9999	9999	9999	9999	9999	9999	9999	9999	9999	9999
798	196	Jordan	Female	> 20 years	5th level	Clinical	Unmarried	Yes	No	Never smoke	Yes	Yes/Don't know	Yes	No	No	No	No/Don't know	No	Disagree	Agree	Agree	At school	Agree	Agree	9999	9999	9999	9999	9999	9999	9999	9999	9999	9999	9999	9999
799	197	Jordan	Female	> 20 years	4th level	Clinical	Unmarried	Yes	No	Never smoke	Yes	Yes/Don't know	Yes	Yes/Don't know	No	No	Yes	No	Disagree	Agree	Agree	At school	Neutral	Neutral	9999	9999	9999	9999	9999	9999	9999	9999	9999	9999	9999	9999
800	198	Jordan	Female	> 20 years	4th level	Clinical	Unmarried	Yes	No	Never smoke	No	Yes/Don't know	Yes	Yes/Don't know	Yes/Don't know	Yes/Don't know	No/Don't know	Yes/Don't know	Agree	Agree	Agree	At school	Disagree	Disagree	9999	9999	9999	9999	9999	9999	9999	9999	9999	9999	9999	9999
801	199	Jordan	Female	> 20 years	4th level	Clinical	Unmarried	Yes	No	Never smoke	No	Yes/Don't know	Yes	No	No	No	Yes	No	Disagree	Agree	Agree	At school	Disagree	Disagree	9999	9999	9999	9999	9999	9999	9999	9999	9999	9999	9999	9999
802	200	Jordan	Female	> 20 years	5th level	Clinical	Unmarried	Yes	No	Never smoke	No	Yes/Don't know	Yes	No	Yes/Don't know	No	No/Don't know	Yes/Don't know	Agree	Agree	Agree	At school	Disagree	Disagree	9999	9999	9999	9999	9999	9999	9999	9999	9999	9999	9999	9999
803	201	Jordan	Male	> 20 years	4th level	Clinical	Unmarried	Yes	Yes	Dual user	Yes	Yes/Don't know	Yes	No	Yes/Don't know	Yes/Don't know	No/Don't know	Yes/Don't know	Neutral	Agree	Agree	At school	Agree	Agree	Agree	Neutral	Neutral	Neutral	< 1 year	Not daily	After wake-up	9999	9999	9999	9999	9999
804	202	Jordan	Male	≤ 20 years	3rd level	Pre-clinical	Unmarried	Yes	Yes	E-cig. only	Yes	Yes/Don't know	Yes	Yes/Don't know	Yes/Don't know	Yes/Don't know	No/Don't know	Yes/Don't know	Agree	Agree	Disagree	At school	Agree	Agree	Disagree	Agree	Agree	Agree	> 2 years	< 20 times a day	After wake-up	Important	Important	Not important	Important	Important
805	203	Jordan	Female	> 20 years	4th level	Clinical	Unmarried	Yes	No	Never smoke	Yes	Yes/Don't know	Yes	No	Yes/Don't know	Yes/Don't know	Yes	No	Neutral	Agree	Agree	At school	Agree	Agree	9999	9999	9999	9999	9999	9999	9999	9999	9999	9999	9999	9999
806	204	Jordan	Female	> 20 years	4th level	Clinical	Unmarried	Yes	Yes	Dual user	Yes	No	Yes	Yes/Don't know	No	Yes/Don't know	Yes	Yes/Don't know	Agree	Agree	Agree	At school	Agree	Disagree	Neutral	Agree	Agree	Neutral	< 1 year	Not daily	It varies	9999	9999	9999	9999	9999
807	205	Jordan	Female	> 20 years	4th level	Clinical	Unmarried	Yes	No	Never smoke	No	Yes/Don't know	Yes	No	Yes/Don't know	Yes/Don't know	No/Don't know	Yes/Don't know	Disagree	Agree	Agree	At school	Agree	Disagree	9999	9999	9999	9999	9999	9999	9999	9999	9999	9999	9999	9999
808	206	Jordan	Female	> 20 years	4th level	Clinical	Unmarried	Yes	Yes	Never smoke	Yes	Yes/Don't know	Yes	Yes/Don't know	Yes/Don't know	Yes/Don't know	Yes	No	Agree	Agree	Agree	At school	Agree	Neutral	9999	9999	9999	9999	9999	9999	9999	9999	9999	9999	9999	9999
809	207	Jordan	Male	> 20 years	5th level	Clinical	Unmarried	Yes	Yes	Never smoke	Yes	Yes/Don't know	Yes	No	Yes/Don't know	Yes/Don't know	No/Don't know	No	Agree	Agree	Agree	At school	Agree	Disagree	9999	9999	9999	9999	9999	9999	9999	9999	9999	9999	9999	9999
810	208	Jordan	Female	> 20 years	3rd level	Pre-clinical	Unmarried	Yes	No	Never smoke	Yes	Yes/Don't know	Yes	Yes/Don't know	No	No	No/Don't know	No	Neutral	Agree	Agree	At university	Agree	Neutral	9999	9999	9999	9999	9999	9999	9999	9999	9999	9999	9999	9999
811	209	Jordan	Female	> 20 years	4th level	Clinical	Unmarried	Yes	No	Never smoke	Yes	No	Yes	No	No	No	No/Don't know	No	Disagree	Agree	Agree	At school	Agree	Agree	9999	9999	9999	9999	9999	9999	9999	9999	9999	9999	9999	9999
812	210	Jordan	Female	> 20 years	4th level	Clinical	Unmarried	Yes	No	Never smoke	Yes	Yes/Don't know	Yes	Yes/Don't know	Yes/Don't know	Yes/Don't know	No/Don't know	Yes/Don't know	Neutral	Agree	Agree	At school	Agree	Disagree	9999	9999	9999	9999	9999	9999	9999	9999	9999	9999	9999	9999
813	211	Jordan	Male	≤ 20 years	3rd level	Pre-clinical	Unmarried	Yes	Yes	Tobacco only	Yes	No	Yes	Yes/Don't know	Yes/Don't know	Yes/Don't know	Yes	Yes/Don't know	Agree	Agree	Disagree	At school	Neutral	Neutral	Disagree	Neutral	Agree	Agree	> 2 years	< 20 times a day	After wake-up	9999	9999	9999	9999	9999
814	212	Jordan	Female	> 20 years	4th level	Clinical	Unmarried	Yes	Yes	Never smoke	Yes	Yes/Don't know	Yes	No	Yes/Don't know	Yes/Don't know	Yes	Yes/Don't know	Disagree	Agree	Disagree	At school	Neutral	Neutral	9999	9999	9999	9999	9999	9999	9999	9999	9999	9999	9999	9999
815	213	Jordan	Female	> 20 years	4th level	Clinical	Unmarried	Yes	No	Never smoke	Yes	No	Yes	No	No	Yes/Don't know	No/Don't know	No	Agree	Agree	Agree	At school	Agree	Agree	9999	9999	9999	9999	9999	9999	9999	9999	9999	9999	9999	9999
816	214	Jordan	Female	> 20 years	5th level	Clinical	Unmarried	Yes	No	Never smoke	Yes	Yes/Don't know	Yes	Yes/Don't know	Yes/Don't know	Yes/Don't know	No/Don't know	Yes/Don't know	Neutral	Agree	Agree	At school	Disagree	Disagree	9999	9999	9999	9999	9999	9999	9999	9999	9999	9999	9999	9999
817	215	Jordan	Female	> 20 years	3rd level	Pre-clinical	Unmarried	Yes	No	Never smoke	No	No	Yes	Yes/Don't know	No	No	No/Don't know	No	Disagree	Neutral	Neutral	At school	Agree	Agree	9999	9999	9999	9999	9999	9999	9999	9999	9999	9999	9999	9999
818	216	Jordan	Female	> 20 years	5th level	Clinical	Unmarried	Yes	Yes	Never smoke	Yes	Yes/Don't know	Yes	Yes/Don't know	Yes/Don't know	Yes/Don't know	No/Don't know	Yes/Don't know	Disagree	Agree	Agree	At school	Agree	Neutral	9999	9999	9999	9999	9999	9999	9999	9999	9999	9999	9999	9999
819	217	Jordan	Female	> 20 years	5th level	Clinical	Unmarried	Yes	No	Never smoke	No	Yes/Don't know	Yes	Yes/Don't know	Yes/Don't know	Yes/Don't know	Yes	Yes/Don't know	Agree	Agree	Neutral	At school	Agree	Disagree	9999	9999	9999	9999	9999	9999	9999	9999	9999	9999	9999	9999
820	218	Jordan	Female	> 20 years	5th level	Clinical	Unmarried	Yes	No	Never smoke	No	Yes/Don't know	Yes	Yes/Don't know	Yes/Don't know	Yes/Don't know	Yes	No	Neutral	Agree	Neutral	At school	Agree	Neutral	9999	9999	9999	9999	9999	9999	9999	9999	9999	9999	9999	9999
821	219	Jordan	Female	≤ 20 years	3rd level	Pre-clinical	Unmarried	Yes	No	Never smoke	Yes	No	Yes	Yes/Don't know	Yes/Don't know	Yes/Don't know	Yes	No	Disagree	Agree	Agree	At school	Agree	Agree	9999	9999	9999	9999	9999	9999	9999	9999	9999	9999	9999	9999
822	220	Jordan	Female	> 20 years	3rd level	Pre-clinical	Unmarried	Yes	No	Never smoke	Yes	Yes/Don't know	Yes	No	No	No	Yes	No	Disagree	Agree	Agree	At school	Agree	Agree	9999	9999	9999	9999	9999	9999	9999	9999	9999	9999	9999	9999
823	221	Jordan	Male	> 20 years	5th level	Clinical	Married	Yes	No	Dual user	Yes	No	Yes	Yes/Don't know	Yes/Don't know	Yes/Don't know	Yes	Yes/Don't know	Agree	Agree	Neutral	At school	Neutral	Neutral	9999	9999	9999	9999	9999	9999	9999	9999	9999	9999	9999	9999
824	222	Jordan	Female	≤ 20 years	3rd level	Pre-clinical	Unmarried	Yes	Yes	Never smoke	Yes	No	Yes	Yes/Don't know	Yes/Don't know	Yes/Don't know	No/Don't know	Yes/Don't know	Agree	Agree	Disagree	At school	Disagree	Disagree	9999	9999	9999	9999	9999	9999	9999	9999	9999	9999	9999	9999
825	223	Jordan	Female	> 20 years	3rd level	Pre-clinical	Unmarried	Yes	No	Tobacco only	No	Yes/Don't know	Yes	Yes/Don't know	Yes/Don't know	Yes/Don't know	No/Don't know	Yes/Don't know	Neutral	Agree	Neutral	At school	Agree	Neutral	Disagree	Neutral	Neutral	Agree	> 2 years	Not daily	It varies	9999	9999	9999	9999	9999
826	224	Jordan	Female	> 20 years	4th level	Clinical	Unmarried	Yes	No	Never smoke	No	Yes/Don't know	Yes	No	Yes/Don't know	Yes/Don't know	No/Don't know	No	Disagree	Agree	Neutral	At school	Neutral	Neutral	9999	9999	9999	9999	9999	9999	9999	9999	9999	9999	9999	9999
827	225	Jordan	Female	> 20 years	3rd level	Pre-clinical	Unmarried	Yes	No	Never smoke	No	Yes/Don't know	Yes	No	No	No	Yes	No	Disagree	Agree	Agree	At school	Agree	Disagree	9999	9999	9999	9999	9999	9999	9999	9999	9999	9999	9999	9999
828	226	Jordan	Female	> 20 years	3rd level	Pre-clinical	Unmarried	Yes	No	Never smoke	Yes	No	Yes	Yes/Don't know	Yes/Don't know	Yes/Don't know	Yes	Yes/Don't know	Agree	Agree	Agree	At school	Agree	Neutral	9999	9999	9999	9999	9999	9999	9999	9999	9999	9999	9999	9999
829	227	Jordan	Female	> 20 years	3rd level	Pre-clinical	Unmarried	Yes	Yes	Tobacco only	Yes	Yes/Don't know	Yes	No	No	No	No/Don't know	No	Neutral	Agree	Agree	At school	Agree	Agree	Disagree	Neutral	Disagree	Agree	> 2 years	Not daily	It varies	9999	9999	9999	9999	9999
830	228	Jordan	Female	> 20 years	5th level	Clinical	Unmarried	Yes	No	Never smoke	No	Yes/Don't know	Yes	Yes/Don't know	Yes/Don't know	Yes/Don't know	Yes	Yes/Don't know	Agree	Agree	Neutral	At school	Agree	Disagree	9999	9999	9999	9999	9999	9999	9999	9999	9999	9999	9999	9999
831	229	Jordan	Female	> 20 years	4th level	Clinical	Unmarried	Yes	Yes	Never smoke	No	Yes/Don't know	Yes	No	Yes/Don't know	Yes/Don't know	Yes	No	Disagree	Agree	Neutral	At university	Agree	Disagree	9999	9999	9999	9999	9999	9999	9999	9999	9999	9999	9999	9999
832	230	Jordan	Male	> 20 years	5th level	Clinical	Unmarried	Yes	Yes	Tobacco only	Yes	Yes/Don't know	Yes	Yes/Don't know	Yes/Don't know	Yes/Don't know	Yes	No	Disagree	Neutral	Disagree	No need	Agree	Neutral	Neutral	Disagree	Disagree	Agree	> 2 years	< 20 times a day	After 1-2 hours	9999	9999	9999	9999	9999
833	231	Jordan	Female	≤ 20 years	3rd level	Pre-clinical	Unmarried	Yes	No	Never smoke	No	No	Yes	No	Yes/Don't know	Yes/Don't know	Yes	No	Disagree	Agree	Agree	At school	Agree	Neutral	9999	9999	9999	9999	9999	9999	9999	9999	9999	9999	9999	9999
834	232	Jordan	Female	≤ 20 years	1st level	Pre-clinical	Unmarried	Yes	No	Never smoke	No	Yes/Don't know	Yes	Yes/Don't know	Yes/Don't know	Yes/Don't know	Yes	No	Disagree	Agree	Agree	At school	Agree	Agree	9999	9999	9999	9999	9999	9999	9999	9999	9999	9999	9999	9999
835	233	Jordan	Female	> 20 years	4th level	Clinical	Unmarried	Yes	No	Never smoke	No	Yes/Don't know	Yes	Yes/Don't know	Yes/Don't know	Yes/Don't know	Yes	Yes/Don't know	Agree	Agree	Neutral	At school	Disagree	Disagree	9999	9999	9999	9999	9999	9999	9999	9999	9999	9999	9999	9999
836	234	Jordan	Female	≤ 20 years	2nd level	Pre-clinical	Unmarried	Yes	No	Never smoke	No	Yes/Don't know	Yes	No	Yes/Don't know	Yes/Don't know	No/Don't know	No	Neutral	Agree	Agree	At school	Agree	Agree	9999	9999	9999	9999	9999	9999	9999	9999	9999	9999	9999	9999
837	235	Jordan	Male	≤ 20 years	3rd level	Pre-clinical	Unmarried	Yes	Yes	E-cig. only	Yes	No	Yes	Yes/Don't know	Yes/Don't know	Yes/Don't know	No/Don't know	Yes/Don't know	Agree	Agree	Disagree	At university	Agree	Neutral	Agree	Agree	Agree	Disagree	< 1 year	< 20 times a day	After 1-2 hours	Not sure	Important	Not important	Important	Important
838	236	Jordan	Male	> 20 years	5th level	Clinical	Unmarried	Yes	Yes	E-cig. only	Yes	No	No/Don't know	Yes/Don't know	Yes/Don't know	Yes/Don't know	No/Don't know	Yes/Don't know	Agree	Agree	Neutral	At school	Agree	Neutral	Agree	Neutral	Neutral	Neutral	1-2 years	≥ 20 times a day	After 1-2 hours	Important	Not important	Not sure	Not important	Important
839	237	Jordan	Female	≤ 20 years	1st level	Pre-clinical	Unmarried	Yes	No	Never smoke	No	No	Yes	No	No	No	Yes	No	Agree	Agree	Agree	At school	Neutral	Disagree	9999	9999	9999	9999	9999	9999	9999	9999	9999	9999	9999	9999
840	238	Jordan	Female	> 20 years	4th level	Clinical	Unmarried	Yes	No	Never smoke	No	Yes/Don't know	Yes	No	No	Yes/Don't know	No/Don't know	No	Neutral	Agree	Agree	At school	Agree	Agree	9999	9999	9999	9999	9999	9999	9999	9999	9999	9999	9999	9999
841	239	Jordan	Female	> 20 years	5th level	Clinical	Unmarried	Yes	Yes	Never smoke	No	Yes/Don't know	Yes	No	Yes/Don't know	Yes/Don't know	Yes	Yes/Don't know	Disagree	Agree	Agree	At school	Agree	Agree	9999	9999	9999	9999	9999	9999	9999	9999	9999	9999	9999	9999
842	240	Jordan	Female	> 20 years	5th level	Clinical	Unmarried	Yes	No	Never smoke	Yes	Yes/Don't know	No/Don't know	Yes/Don't know	Yes/Don't know	Yes/Don't know	No/Don't know	Yes/Don't know	Neutral	Agree	Neutral	At school	Disagree	Disagree	9999	9999	9999	9999	9999	9999	9999	9999	9999	9999	9999	9999
843	241	Jordan	Female	> 20 years	3rd level	Pre-clinical	Unmarried	Yes	Yes	Never smoke	Yes	Yes/Don't know	Yes	Yes/Don't know	Yes/Don't know	Yes/Don't know	No/Don't know	Yes/Don't know	Agree	Agree	Neutral	At school	Agree	Neutral	9999	9999	9999	9999	9999	9999	9999	9999	9999	9999	9999	9999
844	242	Jordan	Female	> 20 years	4th level	Clinical	Unmarried	Yes	Yes	Never smoke	Yes	No	Yes	No	Yes/Don't know	Yes/Don't know	No/Don't know	No	Agree	Agree	Disagree	At school	Neutral	Neutral	9999	9999	9999	9999	9999	9999	9999	9999	9999	9999	9999	9999
845	243	Jordan	Male	≤ 20 years	3rd level	Pre-clinical	Unmarried	Yes	Yes	Dual user	Yes	Yes/Don't know	Yes	Yes/Don't know	Yes/Don't know	Yes/Don't know	Yes	No	Disagree	Agree	Neutral	At school	Agree	Agree	Disagree	Agree	Neutral	Agree	> 2 years	Not daily	It varies	9999	9999	9999	9999	9999
846	244	Jordan	Female	≤ 20 years	1st level	Pre-clinical	Unmarried	Yes	No	Never smoke	Yes	Yes/Don't know	Yes	No	Yes/Don't know	Yes/Don't know	Yes	No	Disagree	Agree	Agree	At school	Neutral	Neutral	9999	9999	9999	9999	9999	9999	9999	9999	9999	9999	9999	9999
847	245	Jordan	Female	> 20 years	4th level	Clinical	Unmarried	Yes	Yes	Never smoke	Yes	No	Yes	No	No	Yes/Don't know	Yes	Yes/Don't know	Disagree	Agree	Neutral	At school	Agree	Agree	9999	9999	9999	9999	9999	9999	9999	9999	9999	9999	9999	9999
848	246	Jordan	Female	≤ 20 years	2nd level	Pre-clinical	Unmarried	Yes	No	Never smoke	No	No	Yes	Yes/Don't know	Yes/Don't know	Yes/Don't know	No/Don't know	Yes/Don't know	Neutral	Agree	Neutral	At school	Agree	Disagree	9999	9999	9999	9999	9999	9999	9999	9999	9999	9999	9999	9999
849	247	Jordan	Female	> 20 years	3rd level	Pre-clinical	Unmarried	Yes	Yes	Never smoke	Yes	No	Yes	Yes/Don't know	Yes/Don't know	Yes/Don't know	Yes	No	Neutral	Agree	Neutral	At university	Agree	Neutral	9999	9999	9999	9999	9999	9999	9999	9999	9999	9999	9999	9999
850	248	Jordan	Female	≤ 20 years	3rd level	Pre-clinical	Unmarried	Yes	No	Never smoke	Yes	Yes/Don't know	Yes	Yes/Don't know	Yes/Don't know	Yes/Don't know	No/Don't know	Yes/Don't know	Neutral	Agree	Neutral	At school	Neutral	Neutral	9999	9999	9999	9999	9999	9999	9999	9999	9999	9999	9999	9999
851	249	Jordan	Male	> 20 years	4th level	Clinical	Unmarried	Yes	Yes	E-cig. only	Yes	Yes/Don't know	Yes	Yes/Don't know	Yes/Don't know	Yes/Don't know	No/Don't know	Yes/Don't know	Agree	Agree	Disagree	No need	Agree	Disagree	Disagree	Agree	Agree	Neutral	< 1 year	≥ 20 times a day	After wake-up	Not important	Not important	Important	Not important	Important
852	250	Jordan	Female	> 20 years	4th level	Clinical	Unmarried	Yes	No	Never smoke	Yes	Yes/Don't know	Yes	Yes/Don't know	Yes/Don't know	Yes/Don't know	Yes	Yes/Don't know	Neutral	Agree	Neutral	At school	Agree	Neutral	9999	9999	9999	9999	9999	9999	9999	9999	9999	9999	9999	9999
853	251	Jordan	Female	≤ 20 years	2nd level	Pre-clinical	Unmarried	Yes	No	Never smoke	Yes	Yes/Don't know	Yes	No	Yes/Don't know	Yes/Don't know	Yes	Yes/Don't know	Neutral	Agree	Agree	At school	Neutral	Neutral	9999	9999	9999	9999	9999	9999	9999	9999	9999	9999	9999	9999
854	252	Jordan	Male	≤ 20 years	3rd level	Pre-clinical	Unmarried	Yes	Yes	E-cig. only	Yes	Yes/Don't know	No/Don't know	Yes/Don't know	Yes/Don't know	Yes/Don't know	No/Don't know	Yes/Don't know	Agree	Neutral	Disagree	At university	Disagree	Disagree	Neutral	Neutral	Agree	Agree	> 2 years	≥ 20 times a day	After wake-up	Important	Not sure	Not sure	Important	Important
855	253	Jordan	Male	> 20 years	3rd level	Pre-clinical	Unmarried	Yes	No	Never smoke	Yes	Yes/Don't know	No/Don't know	Yes/Don't know	Yes/Don't know	Yes/Don't know	No/Don't know	Yes/Don't know	Agree	Agree	Neutral	At school	Disagree	Disagree	9999	9999	9999	9999	9999	9999	9999	9999	9999	9999	9999	9999
856	254	Jordan	Female	≤ 20 years	3rd level	Pre-clinical	Unmarried	Yes	No	Never smoke	Yes	Yes/Don't know	Yes	Yes/Don't know	Yes/Don't know	Yes/Don't know	No/Don't know	No	Agree	Agree	Neutral	At school	Agree	Agree	9999	9999	9999	9999	9999	9999	9999	9999	9999	9999	9999	9999
857	255	Jordan	Male	> 20 years	3rd level	Pre-clinical	Unmarried	Yes	Yes	E-cig. only	Yes	Yes/Don't know	Yes	Yes/Don't know	Yes/Don't know	Yes/Don't know	Yes	Yes/Don't know	Agree	Agree	Disagree	At school	Neutral	Neutral	Disagree	Agree	Agree	Neutral	1-2 years	≥ 20 times a day	It varies	Important	Important	Not important	Important	Important
858	256	Jordan	Female	> 20 years	4th level	Clinical	Unmarried	Yes	No	Never smoke	No	Yes/Don't know	Yes	Yes/Don't know	Yes/Don't know	Yes/Don't know	No/Don't know	Yes/Don't know	Agree	Agree	Neutral	At school	Neutral	Neutral	9999	9999	9999	9999	9999	9999	9999	9999	9999	9999	9999	9999
859	257	Jordan	Female	≤ 20 years	2nd level	Pre-clinical	Unmarried	Yes	No	Never smoke	Yes	Yes/Don't know	Yes	No	Yes/Don't know	Yes/Don't know	Yes	Yes/Don't know	Disagree	Agree	Agree	At school	Agree	Agree	9999	9999	9999	9999	9999	9999	9999	9999	9999	9999	9999	9999
860	258	Jordan	Female	> 20 years	4th level	Clinical	Unmarried	Yes	No	Never smoke	No	Yes/Don't know	Yes	Yes/Don't know	Yes/Don't know	Yes/Don't know	Yes	Yes/Don't know	Agree	Agree	Neutral	At school	Disagree	Disagree	9999	9999	9999	9999	9999	9999	9999	9999	9999	9999	9999	9999
861	259	Jordan	Female	> 20 years	5th level	Clinical	Unmarried	Yes	Yes	E-cig. only	Yes	Yes/Don't know	Yes	No	Yes/Don't know	Yes/Don't know	Yes	Yes/Don't know	Agree	Agree	Disagree	At school	Agree	Neutral	Disagree	Disagree	Agree	Disagree	< 1 year	< 20 times a day	After wake-up	Not sure	Not important	Not important	Not important	Important
862	260	Jordan	Female	> 20 years	3rd level	Pre-clinical	Unmarried	Yes	Yes	E-cig. only	No	No	Yes	Yes/Don't know	Yes/Don't know	Yes/Don't know	No/Don't know	Yes/Don't know	Agree	Agree	Neutral	At school	Neutral	Agree	Disagree	Disagree	Disagree	Agree	> 2 years	≥ 20 times a day	After wake-up	Not sure	Not sure	Not sure	Important	Not important
863	261	Jordan	Female	≤ 20 years	3rd level	Pre-clinical	Unmarried	Yes	No	Never smoke	Yes	No	Yes	No	No	Yes/Don't know	Yes	No	Disagree	Agree	Agree	At university	Agree	Disagree	9999	9999	9999	9999	9999	9999	9999	9999	9999	9999	9999	9999
864	262	Jordan	Male	> 20 years	4th level	Clinical	Unmarried	Yes	Yes	Tobacco only	Yes	No	Yes	Yes/Don't know	Yes/Don't know	Yes/Don't know	Yes	No	Neutral	Agree	Disagree	At school	Agree	Agree	Disagree	Disagree	Neutral	Agree	1-2 years	< 20 times a day	After 1-2 hours	9999	9999	9999	9999	9999
865	263	Jordan	Female	> 20 years	3rd level	Pre-clinical	Unmarried	Yes	No	Never smoke	No	No	Yes	Yes/Don't know	No	No	Yes	No	Disagree	Agree	Agree	At school	Agree	Agree	9999	9999	9999	9999	9999	9999	9999	9999	9999	9999	9999	9999
866	264	Jordan	Male	> 20 years	3rd level	Pre-clinical	Unmarried	Yes	Yes	E-cig. only	No	Yes/Don't know	No/Don't know	Yes/Don't know	Yes/Don't know	Yes/Don't know	No/Don't know	Yes/Don't know	Agree	Agree	Disagree	At university	Agree	Agree	Disagree	Neutral	Neutral	Agree	1-2 years	Not daily	It varies	Important	Important	Not important	Not important	Important
867	265	Jordan	Female	≤ 20 years	2nd level	Pre-clinical	Unmarried	Yes	No	Never smoke	Yes	Yes/Don't know	Yes	Yes/Don't know	Yes/Don't know	Yes/Don't know	Yes	No	Agree	Agree	Agree	At school	Neutral	Neutral	9999	9999	9999	9999	9999	9999	9999	9999	9999	9999	9999	9999
868	266	Jordan	Female	> 20 years	3rd level	Pre-clinical	Unmarried	Yes	No	Never smoke	Yes	No	Yes	No	Yes/Don't know	Yes/Don't know	Yes	No	Disagree	Agree	Agree	At school	Agree	Agree	9999	9999	9999	9999	9999	9999	9999	9999	9999	9999	9999	9999
869	267	Jordan	Female	≤ 20 years	1st level	Pre-clinical	Unmarried	Yes	No	Never smoke	No	Yes/Don't know	Yes	Yes/Don't know	Yes/Don't know	Yes/Don't know	Yes	No	Neutral	Agree	Agree	At school	Disagree	Disagree	9999	9999	9999	9999	9999	9999	9999	9999	9999	9999	9999	9999
870	268	Jordan	Female	≤ 20 years	4th level	Clinical	Unmarried	Yes	No	Never smoke	No	Yes/Don't know	Yes	Yes/Don't know	Yes/Don't know	Yes/Don't know	No/Don't know	Yes/Don't know	Agree	Agree	Neutral	At university	Agree	Neutral	9999	9999	9999	9999	9999	9999	9999	9999	9999	9999	9999	9999
871	269	Jordan	Female	≤ 20 years	3rd level	Pre-clinical	Unmarried	Yes	No	Never smoke	No	Yes/Don't know	Yes	Yes/Don't know	Yes/Don't know	Yes/Don't know	No/Don't know	Yes/Don't know	Neutral	Agree	Agree	At school	Agree	Neutral	9999	9999	9999	9999	9999	9999	9999	9999	9999	9999	9999	9999
872	270	Jordan	Male	> 20 years	3rd level	Pre-clinical	Unmarried	Yes	Yes	Never smoke	No	Yes/Don't know	Yes	Yes/Don't know	Yes/Don't know	Yes/Don't know	No/Don't know	Yes/Don't know	Agree	Agree	Disagree	At school	Agree	Agree	9999	9999	9999	9999	9999	9999	9999	9999	9999	9999	9999	9999
873	271	Jordan	Male	≤ 20 years	1st level	Pre-clinical	Unmarried	Yes	No	Never smoke	No	Yes/Don't know	Yes	Yes/Don't know	No	Yes/Don't know	Yes	No	Disagree	Agree	Neutral	At school	Disagree	Neutral	9999	9999	9999	9999	9999	9999	9999	9999	9999	9999	9999	9999
874	272	Jordan	Male	≤ 20 years	2nd level	Pre-clinical	Unmarried	Yes	Yes	Tobacco only	Yes	Yes/Don't know	Yes	Yes/Don't know	No	Yes/Don't know	No/Don't know	Yes/Don't know	Disagree	Agree	Neutral	At school	Agree	Disagree	Disagree	Agree	Agree	Neutral	< 1 year	< 20 times a day	After 1-2 hours	9999	9999	9999	9999	9999
875	273	Jordan	Female	> 20 years	3rd level	Pre-clinical	Unmarried	Yes	No	Never smoke	No	Yes/Don't know	Yes	Yes/Don't know	Yes/Don't know	Yes/Don't know	No/Don't know	No	Neutral	Agree	Agree	At school	Disagree	Disagree	9999	9999	9999	9999	9999	9999	9999	9999	9999	9999	9999	9999
876	274	Jordan	Female	> 20 years	3rd level	Pre-clinical	Unmarried	Yes	No	Never smoke	No	Yes/Don't know	No/Don't know	No	No	No	Yes	No	Disagree	Agree	Neutral	At school	Agree	Neutral	9999	9999	9999	9999	9999	9999	9999	9999	9999	9999	9999	9999
877	275	Jordan	Female	> 20 years	5th level	Clinical	Unmarried	Yes	Yes	Tobacco only	Yes	No	Yes	Yes/Don't know	Yes/Don't know	Yes/Don't know	Yes	No	Disagree	Agree	Neutral	At school	Disagree	Neutral	Disagree	Neutral	Agree	Agree	< 1 year	< 20 times a day	It varies	9999	9999	9999	9999	9999
878	276	Jordan	Female	> 20 years	3rd level	Pre-clinical	Unmarried	Yes	No	Never smoke	No	No	Yes	No	No	No	No/Don't know	No	Disagree	Agree	Agree	At school	Agree	Agree	9999	9999	9999	9999	9999	9999	9999	9999	9999	9999	9999	9999
879	277	Jordan	Male	≤ 20 years	3rd level	Pre-clinical	Unmarried	Yes	No	Never smoke	No	Yes/Don't know	Yes	No	No	No	Yes	No	Neutral	Agree	Agree	At school	Agree	Disagree	9999	9999	9999	9999	9999	9999	9999	9999	9999	9999	9999	9999
880	278	Jordan	Female	> 20 years	5th level	Clinical	Unmarried	Yes	No	Never smoke	Yes	Yes/Don't know	Yes	Yes/Don't know	Yes/Don't know	Yes/Don't know	Yes	Yes/Don't know	Agree	Agree	Agree	At school	Agree	Neutral	9999	9999	9999	9999	9999	9999	9999	9999	9999	9999	9999	9999
881	279	Jordan	Female	> 20 years	4th level	Clinical	Unmarried	Yes	Yes	Never smoke	Yes	Yes/Don't know	No/Don't know	Yes/Don't know	Yes/Don't know	Yes/Don't know	No/Don't know	Yes/Don't know	Agree	Agree	Neutral	At university	Agree	Neutral	9999	9999	9999	9999	9999	9999	9999	9999	9999	9999	9999	9999
882	280	Jordan	Female	≤ 20 years	1st level	Pre-clinical	Unmarried	Yes	No	Never smoke	No	No	Yes	Yes/Don't know	Yes/Don't know	Yes/Don't know	Yes	Yes/Don't know	Disagree	Agree	Agree	At school	Agree	Neutral	9999	9999	9999	9999	9999	9999	9999	9999	9999	9999	9999	9999
883	281	Jordan	Female	> 20 years	4th level	Clinical	Unmarried	Yes	No	Never smoke	No	Yes/Don't know	Yes	Yes/Don't know	Yes/Don't know	Yes/Don't know	Yes	Yes/Don't know	Agree	Agree	Neutral	At school	Disagree	Disagree	9999	9999	9999	9999	9999	9999	9999	9999	9999	9999	9999	9999
884	282	Jordan	Female	> 20 years	4th level	Clinical	Unmarried	Yes	Yes	Never smoke	Yes	No	Yes	No	Yes/Don't know	No	No/Don't know	No	Neutral	Agree	Neutral	At school	Disagree	Disagree	9999	9999	9999	9999	9999	9999	9999	9999	9999	9999	9999	9999
885	283	Jordan	Female	> 20 years	3rd level	Pre-clinical	Unmarried	Yes	No	Never smoke	Yes	Yes/Don't know	Yes	Yes/Don't know	Yes/Don't know	Yes/Don't know	Yes	Yes/Don't know	Agree	Agree	Agree	At school	Agree	Disagree	9999	9999	9999	9999	9999	9999	9999	9999	9999	9999	9999	9999
886	284	Jordan	Male	> 20 years	5th level	Clinical	Unmarried	Yes	Yes	Never smoke	Yes	No	Yes	Yes/Don't know	Yes/Don't know	Yes/Don't know	Yes	No	Agree	Agree	Neutral	At school	Agree	Agree	9999	9999	9999	9999	9999	9999	9999	9999	9999	9999	9999	9999
887	285	Jordan	Male	≤ 20 years	1st level	Pre-clinical	Unmarried	Yes	No	Never smoke	Yes	Yes/Don't know	Yes	Yes/Don't know	Yes/Don't know	Yes/Don't know	No/Don't know	Yes/Don't know	Neutral	Agree	Agree	At school	Agree	Neutral	9999	9999	9999	9999	9999	9999	9999	9999	9999	9999	9999	9999
888	286	Jordan	Female	> 20 years	3rd level	Pre-clinical	Unmarried	Yes	No	Never smoke	No	Yes/Don't know	Yes	No	Yes/Don't know	Yes/Don't know	Yes	Yes/Don't know	Agree	Agree	Agree	At university	Agree	Agree	9999	9999	9999	9999	9999	9999	9999	9999	9999	9999	9999	9999
889	287	Jordan	Male	> 20 years	4th level	Clinical	Unmarried	Yes	Yes	Dual user	Yes	Yes/Don't know	Yes	Yes/Don't know	Yes/Don't know	Yes/Don't know	Yes	Yes/Don't know	Agree	Agree	Disagree	At university	Agree	Neutral	Agree	Agree	Agree	Neutral	1-2 years	< 20 times a day	After 1-2 hours	9999	9999	9999	9999	9999
890	288	Jordan	Male	> 20 years	3rd level	Pre-clinical	Unmarried	Yes	Yes	E-cig. only	Yes	Yes/Don't know	Yes	Yes/Don't know	Yes/Don't know	Yes/Don't know	Yes	Yes/Don't know	Agree	Agree	Disagree	At school	Agree	Agree	Agree	Neutral	Agree	Agree	1-2 years	< 20 times a day	After 1-2 hours	Important	Not sure	Not sure	Not important	Important
891	289	Jordan	Female	> 20 years	5th level	Clinical	Unmarried	Yes	Yes	Never smoke	No	Yes/Don't know	Yes	No	Yes/Don't know	Yes/Don't know	Yes	No	Neutral	Agree	Agree	At school	Neutral	Neutral	9999	9999	9999	9999	9999	9999	9999	9999	9999	9999	9999	9999
892	290	Jordan	Female	> 20 years	3rd level	Pre-clinical	Unmarried	Yes	No	Never smoke	No	Yes/Don't know	Yes	Yes/Don't know	Yes/Don't know	Yes/Don't know	No/Don't know	Yes/Don't know	Agree	Agree	Disagree	At school	Agree	Neutral	9999	9999	9999	9999	9999	9999	9999	9999	9999	9999	9999	9999
893	291	Jordan	Male	≤ 20 years	1st level	Pre-clinical	Unmarried	Yes	No	Never smoke	Yes	Yes/Don't know	Yes	Yes/Don't know	Yes/Don't know	Yes/Don't know	Yes	No	Agree	Agree	Neutral	At school	Disagree	Disagree	9999	9999	9999	9999	9999	9999	9999	9999	9999	9999	9999	9999
894	292	Jordan	Male	≤ 20 years	1st level	Pre-clinical	Unmarried	Yes	No	Never smoke	No	No	Yes	Yes/Don't know	Yes/Don't know	Yes/Don't know	No/Don't know	Yes/Don't know	Agree	Agree	Agree	At school	Neutral	Neutral	9999	9999	9999	9999	9999	9999	9999	9999	9999	9999	9999	9999
895	293	Jordan	Female	> 20 years	3rd level	Pre-clinical	Unmarried	Yes	Yes	Never smoke	Yes	No	Yes	Yes/Don't know	Yes/Don't know	Yes/Don't know	No/Don't know	No	Agree	Agree	Neutral	At school	Agree	Neutral	9999	9999	9999	9999	9999	9999	9999	9999	9999	9999	9999	9999
896	294	Jordan	Male	≤ 20 years	1st level	Pre-clinical	Unmarried	Yes	Yes	Never smoke	Yes	Yes/Don't know	Yes	Yes/Don't know	No	Yes/Don't know	Yes	No	Disagree	Agree	Agree	At school	Agree	Agree	9999	9999	9999	9999	9999	9999	9999	9999	9999	9999	9999	9999
897	295	Jordan	Male	> 20 years	3rd level	Pre-clinical	Unmarried	Yes	Yes	E-cig. only	No	No	Yes	Yes/Don't know	Yes/Don't know	Yes/Don't know	No/Don't know	Yes/Don't know	Agree	Agree	Disagree	At school	Agree	Neutral	Neutral	Agree	Agree	Neutral	< 1 year	< 20 times a day	After wake-up	Not important	Not important	Not important	Important	Important
898	296	Jordan	Female	> 20 years	4th level	Clinical	Unmarried	Yes	No	Never smoke	Yes	Yes/Don't know	No/Don't know	Yes/Don't know	Yes/Don't know	Yes/Don't know	Yes	Yes/Don't know	Disagree	Agree	Agree	At school	Agree	Neutral	9999	9999	9999	9999	9999	9999	9999	9999	9999	9999	9999	9999
899	297	Jordan	Male	> 20 years	4th level	Clinical	Married	Yes	Yes	Never smoke	No	Yes/Don't know	Yes	No	Yes/Don't know	Yes/Don't know	Yes	Yes/Don't know	Agree	Agree	Neutral	At school	Agree	Disagree	9999	9999	9999	9999	9999	9999	9999	9999	9999	9999	9999	9999
900	298	Jordan	Female	> 20 years	3rd level	Pre-clinical	Unmarried	Yes	No	Never smoke	Yes	Yes/Don't know	Yes	Yes/Don't know	Yes/Don't know	Yes/Don't know	No/Don't know	Yes/Don't know	Neutral	Agree	Neutral	At school	Agree	Neutral	9999	9999	9999	9999	9999	9999	9999	9999	9999	9999	9999	9999
901	299	Jordan	Female	≤ 20 years	3rd level	Pre-clinical	Unmarried	Yes	No	Never smoke	Yes	Yes/Don't know	Yes	Yes/Don't know	Yes/Don't know	Yes/Don't know	No/Don't know	Yes/Don't know	Agree	Agree	Agree	At school	Agree	Neutral	9999	9999	9999	9999	9999	9999	9999	9999	9999	9999	9999	9999
902	300	Jordan	Male	> 20 years	3rd level	Pre-clinical	Unmarried	Yes	Yes	Dual user	No	Yes/Don't know	Yes	No	Yes/Don't know	Yes/Don't know	Yes	Yes/Don't know	Agree	Agree	Neutral	At school	Agree	Agree	9999	9999	9999	9999	9999	9999	9999	9999	9999	9999	9999	9999
903	301	Jordan	Female	> 20 years	3rd level	Pre-clinical	Unmarried	Yes	No	Never smoke	Yes	Yes/Don't know	Yes	No	No	No	Yes	No	Disagree	Agree	Agree	At school	Disagree	Agree	9999	9999	9999	9999	9999	9999	9999	9999	9999	9999	9999	9999
904	302	Jordan	Male	> 20 years	3rd level	Pre-clinical	Unmarried	Yes	Yes	Tobacco only	Yes	Yes/Don't know	Yes	Yes/Don't know	Yes/Don't know	Yes/Don't know	No/Don't know	Yes/Don't know	Agree	Agree	Disagree	At school	Neutral	Neutral	Disagree	Agree	Agree	Disagree	> 2 years	≥ 20 times a day	After wake-up	9999	9999	9999	9999	9999
905	303	Jordan	Female	≤ 20 years	3rd level	Pre-clinical	Unmarried	Yes	No	Dual user	Yes	Yes/Don't know	Yes	No	No	No	No/Don't know	No	Disagree	Agree	Neutral	No need	Agree	Agree	9999	9999	9999	9999	9999	9999	9999	9999	9999	9999	9999	9999
906	304	Jordan	Female	> 20 years	3rd level	Pre-clinical	Unmarried	Yes	No	Never smoke	Yes	Yes/Don't know	Yes	Yes/Don't know	Yes/Don't know	Yes/Don't know	No/Don't know	Yes/Don't know	Neutral	Agree	Agree	At school	Agree	Disagree	9999	9999	9999	9999	9999	9999	9999	9999	9999	9999	9999	9999
907	305	Jordan	Female	≤ 20 years	3rd level	Pre-clinical	Unmarried	Yes	Yes	Never smoke	Yes	Yes/Don't know	Yes	Yes/Don't know	Yes/Don't know	Yes/Don't know	No/Don't know	Yes/Don't know	Agree	Agree	Neutral	At university	Disagree	Disagree	9999	9999	9999	9999	9999	9999	9999	9999	9999	9999	9999	9999
908	306	Jordan	Female	≤ 20 years	3rd level	Pre-clinical	Unmarried	Yes	No	Never smoke	Yes	Yes/Don't know	Yes	Yes/Don't know	Yes/Don't know	Yes/Don't know	No/Don't know	Yes/Don't know	Agree	Agree	Agree	At university	Agree	Agree	9999	9999	9999	9999	9999	9999	9999	9999	9999	9999	9999	9999
909	307	Jordan	Female	> 20 years	3rd level	Pre-clinical	Unmarried	No	No	Never smoke	Yes	Yes/Don't know	Yes	No	No	Yes/Don't know	No/Don't know	Yes/Don't know	Agree	Agree	Neutral	At university	Disagree	Agree	9999	9999	9999	9999	9999	9999	9999	9999	9999	9999	9999	9999
910	308	Jordan	Female	> 20 years	3rd level	Pre-clinical	Unmarried	Yes	No	Never smoke	Yes	Yes/Don't know	Yes	Yes/Don't know	Yes/Don't know	Yes/Don't know	No/Don't know	No	Neutral	Agree	Agree	At university	Disagree	Disagree	9999	9999	9999	9999	9999	9999	9999	9999	9999	9999	9999	9999
911	309	Jordan	Female	> 20 years	3rd level	Pre-clinical	Unmarried	Yes	No	Never smoke	No	Yes/Don't know	Yes	Yes/Don't know	Yes/Don't know	Yes/Don't know	No/Don't know	Yes/Don't know	Neutral	Agree	Neutral	At school	Disagree	Disagree	9999	9999	9999	9999	9999	9999	9999	9999	9999	9999	9999	9999
912	310	Jordan	Female	≤ 20 years	3rd level	Pre-clinical	Unmarried	Yes	No	Never smoke	No	Yes/Don't know	Yes	Yes/Don't know	No	Yes/Don't know	No/Don't know	Yes/Don't know	Agree	Agree	Neutral	At school	Agree	Disagree	9999	9999	9999	9999	9999	9999	9999	9999	9999	9999	9999	9999
913	311	Jordan	Female	≤ 20 years	3rd level	Pre-clinical	Unmarried	Yes	No	Never smoke	Yes	No	Yes	Yes/Don't know	Yes/Don't know	Yes/Don't know	Yes	Yes/Don't know	Agree	Agree	Neutral	At university	Disagree	Disagree	9999	9999	9999	9999	9999	9999	9999	9999	9999	9999	9999	9999
914	312	Jordan	Female	> 20 years	3rd level	Pre-clinical	Unmarried	Yes	Yes	Never smoke	No	No	No/Don't know	Yes/Don't know	Yes/Don't know	Yes/Don't know	No/Don't know	Yes/Don't know	Agree	Agree	Neutral	At university	Agree	Neutral	9999	9999	9999	9999	9999	9999	9999	9999	9999	9999	9999	9999
915	313	Jordan	Male	≤ 20 years	3rd level	Pre-clinical	Unmarried	Yes	Yes	Dual user	Yes	No	Yes	Yes/Don't know	Yes/Don't know	Yes/Don't know	Yes	Yes/Don't know	Agree	Agree	Neutral	At school	Agree	Disagree	Disagree	Disagree	Neutral	Agree	< 1 year	Not daily	After 1-2 hours	9999	9999	9999	9999	9999
916	314	Jordan	Female	> 20 years	4th level	Clinical	Unmarried	Yes	Yes	E-cig. only	Yes	Yes/Don't know	Yes	No	No	No	No/Don't know	Yes/Don't know	Neutral	Agree	Agree	At school	Disagree	Disagree	Neutral	Agree	Agree	Agree	1-2 years	Not daily	It varies	Not sure	Not sure	Not sure	Not important	Important
917	315	Jordan	Female	> 20 years	4th level	Clinical	Unmarried	Yes	No	Never smoke	No	Yes/Don't know	Yes	No	No	Yes/Don't know	No/Don't know	No	Disagree	Agree	Agree	At university	Disagree	Neutral	9999	9999	9999	9999	9999	9999	9999	9999	9999	9999	9999	9999
918	316	Jordan	Female	≤ 20 years	3rd level	Pre-clinical	Unmarried	Yes	No	Never smoke	Yes	No	Yes	Yes/Don't know	Yes/Don't know	Yes/Don't know	No/Don't know	Yes/Don't know	Agree	Agree	Disagree	At school	Agree	Disagree	9999	9999	9999	9999	9999	9999	9999	9999	9999	9999	9999	9999
919	317	Jordan	Female	> 20 years	4th level	Clinical	Unmarried	Yes	Yes	Never smoke	Yes	Yes/Don't know	Yes	Yes/Don't know	Yes/Don't know	Yes/Don't know	No/Don't know	Yes/Don't know	Neutral	Agree	Agree	At school	Neutral	Neutral	9999	9999	9999	9999	9999	9999	9999	9999	9999	9999	9999	9999
920	318	Jordan	Female	≤ 20 years	3rd level	Pre-clinical	Unmarried	Yes	Yes	Tobacco only	No	No	Yes	No	Yes/Don't know	Yes/Don't know	No/Don't know	No	Agree	Agree	Neutral	At school	Disagree	Disagree	Neutral	Neutral	Neutral	Neutral	< 1 year	Not daily	It varies	9999	9999	9999	9999	9999
921	319	Jordan	Female	> 20 years	4th level	Clinical	Unmarried	Yes	No	Never smoke	No	Yes/Don't know	Yes	No	Yes/Don't know	Yes/Don't know	Yes	Yes/Don't know	Agree	Agree	Agree	At school	Agree	Disagree	9999	9999	9999	9999	9999	9999	9999	9999	9999	9999	9999	9999
922	320	Jordan	Female	> 20 years	3rd level	Pre-clinical	Unmarried	Yes	Yes	Never smoke	Yes	Yes/Don't know	Yes	No	Yes/Don't know	Yes/Don't know	No/Don't know	Yes/Don't know	Disagree	Agree	Neutral	At school	Agree	Agree	9999	9999	9999	9999	9999	9999	9999	9999	9999	9999	9999	9999
923	321	Jordan	Female	> 20 years	3rd level	Pre-clinical	Unmarried	Yes	No	Never smoke	Yes	Yes/Don't know	Yes	Yes/Don't know	Yes/Don't know	Yes/Don't know	No/Don't know	No	Agree	Agree	Agree	At school	Agree	Neutral	9999	9999	9999	9999	9999	9999	9999	9999	9999	9999	9999	9999
924	322	Jordan	Female	> 20 years	4th level	Clinical	Unmarried	Yes	No	Never smoke	No	Yes/Don't know	Yes	Yes/Don't know	Yes/Don't know	Yes/Don't know	Yes	No	Neutral	Agree	Neutral	At university	Agree	Disagree	9999	9999	9999	9999	9999	9999	9999	9999	9999	9999	9999	9999
925	323	Jordan	Female	> 20 years	4th level	Clinical	Unmarried	Yes	No	Never smoke	Yes	Yes/Don't know	No/Don't know	No	Yes/Don't know	Yes/Don't know	Yes	No	Disagree	Agree	Agree	At school	Agree	Disagree	9999	9999	9999	9999	9999	9999	9999	9999	9999	9999	9999	9999
926	324	Jordan	Female	> 20 years	4th level	Clinical	Unmarried	Yes	Yes	E-cig. only	Yes	Yes/Don't know	Yes	Yes/Don't know	Yes/Don't know	Yes/Don't know	Yes	Yes/Don't know	Agree	Agree	Disagree	At school	Agree	Neutral	Disagree	Agree	Agree	Agree	< 1 year	≥ 20 times a day	It varies	Important	Not sure	Important	Not sure	Important
927	325	Jordan	Female	> 20 years	4th level	Clinical	Unmarried	Yes	Yes	E-cig. only	Yes	Yes/Don't know	Yes	Yes/Don't know	Yes/Don't know	Yes/Don't know	Yes	Yes/Don't know	Agree	Agree	Disagree	At school	Agree	Agree	Disagree	Disagree	Disagree	Agree	< 1 year	< 20 times a day	It varies	Important	Not sure	Not sure	Not sure	Not sure
928	326	Jordan	Female	≤ 20 years	3rd level	Pre-clinical	Unmarried	Yes	No	Never smoke	No	Yes/Don't know	No/Don't know	Yes/Don't know	Yes/Don't know	Yes/Don't know	Yes	Yes/Don't know	Agree	Agree	Agree	At school	Disagree	Disagree	9999	9999	9999	9999	9999	9999	9999	9999	9999	9999	9999	9999
929	327	Jordan	Female	> 20 years	3rd level	Pre-clinical	Unmarried	Yes	No	Never smoke	Yes	No	Yes	Yes/Don't know	Yes/Don't know	Yes/Don't know	Yes	Yes/Don't know	Neutral	Disagree	Neutral	At university	Neutral	Neutral	9999	9999	9999	9999	9999	9999	9999	9999	9999	9999	9999	9999
930	328	Jordan	Male	> 20 years	3rd level	Pre-clinical	Unmarried	Yes	Yes	Tobacco only	Yes	Yes/Don't know	Yes	Yes/Don't know	Yes/Don't know	Yes/Don't know	Yes	Yes/Don't know	Agree	Agree	Agree	At school	Agree	Neutral	Disagree	Neutral	Neutral	Neutral	> 2 years	< 20 times a day	It varies	9999	9999	9999	9999	9999
931	329	Jordan	Female	≤ 20 years	3rd level	Pre-clinical	Unmarried	Yes	No	Never smoke	No	Yes/Don't know	Yes	Yes/Don't know	Yes/Don't know	Yes/Don't know	No/Don't know	Yes/Don't know	Neutral	Agree	Neutral	At school	Agree	Disagree	9999	9999	9999	9999	9999	9999	9999	9999	9999	9999	9999	9999
932	330	Jordan	Male	> 20 years	4th level	Clinical	Unmarried	Yes	No	Never smoke	No	No	Yes	No	No	No	No/Don't know	Yes/Don't know	Neutral	Agree	Agree	At school	Disagree	Disagree	9999	9999	9999	9999	9999	9999	9999	9999	9999	9999	9999	9999
933	331	Jordan	Female	≤ 20 years	3rd level	Pre-clinical	Unmarried	Yes	Yes	Never smoke	No	No	Yes	No	No	No	No/Don't know	Yes/Don't know	Neutral	Agree	Agree	At school	Neutral	Neutral	9999	9999	9999	9999	9999	9999	9999	9999	9999	9999	9999	9999
934	332	Jordan	Female	> 20 years	3rd level	Pre-clinical	Unmarried	Yes	No	Never smoke	No	No	No/Don't know	Yes/Don't know	Yes/Don't know	Yes/Don't know	Yes	Yes/Don't know	Neutral	Agree	Agree	No need	Disagree	Disagree	9999	9999	9999	9999	9999	9999	9999	9999	9999	9999	9999	9999
935	333	Jordan	Female	> 20 years	3rd level	Pre-clinical	Unmarried	Yes	Yes	Never smoke	Yes	Yes/Don't know	Yes	Yes/Don't know	Yes/Don't know	Yes/Don't know	Yes	No	Agree	Agree	Disagree	At school	Agree	Agree	9999	9999	9999	9999	9999	9999	9999	9999	9999	9999	9999	9999
936	334	Jordan	Female	> 20 years	3rd level	Pre-clinical	Unmarried	Yes	Yes	Dual user	Yes	No	Yes	Yes/Don't know	No	Yes/Don't know	No/Don't know	No	Neutral	Agree	Agree	At school	Agree	Agree	9999	9999	9999	9999	9999	9999	9999	9999	9999	9999	9999	9999
937	335	Jordan	Female	≤ 20 years	3rd level	Pre-clinical	Unmarried	Yes	No	Never smoke	No	No	Yes	No	Yes/Don't know	No	Yes	No	Disagree	Agree	Agree	At school	Agree	Agree	9999	9999	9999	9999	9999	9999	9999	9999	9999	9999	9999	9999
938	336	Jordan	Female	> 20 years	3rd level	Pre-clinical	Unmarried	Yes	No	Never smoke	Yes	No	Yes	No	Yes/Don't know	Yes/Don't know	No/Don't know	Yes/Don't know	Neutral	Agree	Neutral	At school	Agree	Neutral	9999	9999	9999	9999	9999	9999	9999	9999	9999	9999	9999	9999
939	337	Jordan	Female	≤ 20 years	3rd level	Pre-clinical	Unmarried	Yes	Yes	Tobacco only	Yes	No	Yes	No	Yes/Don't know	Yes/Don't know	No/Don't know	Yes/Don't know	Neutral	Agree	Neutral	At university	Neutral	Neutral	Disagree	Agree	Agree	Disagree	1-2 years	Not daily	It varies	9999	9999	9999	9999	9999
940	338	Jordan	Female	> 20 years	3rd level	Pre-clinical	Unmarried	Yes	Yes	Never smoke	No	No	No/Don't know	Yes/Don't know	Yes/Don't know	Yes/Don't know	No/Don't know	Yes/Don't know	Agree	Agree	Neutral	At university	Agree	Neutral	9999	9999	9999	9999	9999	9999	9999	9999	9999	9999	9999	9999
941	339	Jordan	Female	> 20 years	4th level	Clinical	Unmarried	Yes	No	Never smoke	No	Yes/Don't know	No/Don't know	Yes/Don't know	Yes/Don't know	Yes/Don't know	No/Don't know	Yes/Don't know	Agree	Agree	Neutral	At school	Neutral	Neutral	9999	9999	9999	9999	9999	9999	9999	9999	9999	9999	9999	9999
942	340	Jordan	Male	> 20 years	3rd level	Pre-clinical	Unmarried	Yes	No	Never smoke	Yes	No	Yes	No	Yes/Don't know	Yes/Don't know	Yes	No	Neutral	Agree	Agree	At school	Agree	Disagree	9999	9999	9999	9999	9999	9999	9999	9999	9999	9999	9999	9999
943	341	Jordan	Female	≤ 20 years	3rd level	Pre-clinical	Unmarried	Yes	No	Never smoke	No	Yes/Don't know	Yes	Yes/Don't know	Yes/Don't know	Yes/Don't know	No/Don't know	Yes/Don't know	Neutral	Agree	Neutral	At school	Agree	Agree	9999	9999	9999	9999	9999	9999	9999	9999	9999	9999	9999	9999
944	342	Jordan	Female	> 20 years	4th level	Clinical	Unmarried	Yes	No	Never smoke	Yes	Yes/Don't know	Yes	Yes/Don't know	Yes/Don't know	Yes/Don't know	No/Don't know	Yes/Don't know	Agree	Agree	Neutral	At school	Agree	Disagree	9999	9999	9999	9999	9999	9999	9999	9999	9999	9999	9999	9999
945	343	Jordan	Female	> 20 years	5th level	Clinical	Unmarried	Yes	No	Never smoke	No	Yes/Don't know	Yes	Yes/Don't know	No	No	Yes	No	Neutral	Agree	Agree	At school	Agree	Agree	9999	9999	9999	9999	9999	9999	9999	9999	9999	9999	9999	9999
946	344	Jordan	Female	> 20 years	5th level	Clinical	Unmarried	Yes	No	Never smoke	No	Yes/Don't know	Yes	Yes/Don't know	Yes/Don't know	Yes/Don't know	Yes	Yes/Don't know	Agree	Agree	Agree	At school	Neutral	Agree	9999	9999	9999	9999	9999	9999	9999	9999	9999	9999	9999	9999
947	345	Jordan	Female	≤ 20 years	3rd level	Pre-clinical	Unmarried	Yes	No	Never smoke	No	Yes/Don't know	Yes	No	Yes/Don't know	Yes/Don't know	No/Don't know	No	Neutral	Agree	Agree	At school	Agree	Agree	9999	9999	9999	9999	9999	9999	9999	9999	9999	9999	9999	9999
948	346	Jordan	Female	> 20 years	5th level	Clinical	Unmarried	Yes	No	Never smoke	No	Yes/Don't know	Yes	No	Yes/Don't know	Yes/Don't know	No/Don't know	Yes/Don't know	Neutral	Agree	Agree	At university	Agree	Agree	9999	9999	9999	9999	9999	9999	9999	9999	9999	9999	9999	9999
949	347	Jordan	Female	> 20 years	5th level	Clinical	Unmarried	Yes	No	Never smoke	Yes	No	Yes	No	No	Yes/Don't know	Yes	No	Neutral	Agree	Agree	At school	Agree	Agree	9999	9999	9999	9999	9999	9999	9999	9999	9999	9999	9999	9999
950	348	Jordan	Female	> 20 years	5th level	Clinical	Unmarried	Yes	No	Never smoke	No	Yes/Don't know	Yes	No	Yes/Don't know	Yes/Don't know	No/Don't know	Yes/Don't know	Neutral	Agree	Neutral	At university	Neutral	Neutral	9999	9999	9999	9999	9999	9999	9999	9999	9999	9999	9999	9999
951	349	Jordan	Female	> 20 years	3rd level	Pre-clinical	Unmarried	Yes	No	Never smoke	Yes	Yes/Don't know	Yes	Yes/Don't know	No	Yes/Don't know	No/Don't know	Yes/Don't know	Agree	Agree	Agree	At school	Agree	Neutral	9999	9999	9999	9999	9999	9999	9999	9999	9999	9999	9999	9999
952	350	Jordan	Female	> 20 years	3rd level	Pre-clinical	Unmarried	Yes	No	Never smoke	Yes	Yes/Don't know	Yes	No	Yes/Don't know	Yes/Don't know	Yes	No	Disagree	Agree	Agree	No need	Disagree	Disagree	9999	9999	9999	9999	9999	9999	9999	9999	9999	9999	9999	9999
953	351	Jordan	Female	> 20 years	5th level	Clinical	Unmarried	Yes	No	Never smoke	Yes	Yes/Don't know	Yes	Yes/Don't know	Yes/Don't know	Yes/Don't know	No/Don't know	Yes/Don't know	Agree	Agree	Agree	At school	Agree	Disagree	9999	9999	9999	9999	9999	9999	9999	9999	9999	9999	9999	9999
954	352	Jordan	Female	> 20 years	5th level	Clinical	Married	Yes	Yes	E-cig. only	Yes	Yes/Don't know	Yes	No	Yes/Don't know	No	No/Don't know	No	Agree	Agree	Disagree	At school	Agree	Neutral	Disagree	Neutral	Neutral	Agree	1-2 years	< 20 times a day	It varies	Important	Important	Important	Important	Important
955	353	Jordan	Female	> 20 years	5th level	Clinical	Unmarried	Yes	Yes	E-cig. only	Yes	Yes/Don't know	Yes	Yes/Don't know	Yes/Don't know	Yes/Don't know	No/Don't know	Yes/Don't know	Agree	Agree	Agree	At school	Agree	Neutral	Agree	Agree	Agree	Agree	< 1 year	Not daily	After wake-up	Not important	Not important	Not important	Not important	Not important
956	354	Jordan	Female	> 20 years	5th level	Clinical	Unmarried	Yes	Yes	Tobacco only	Yes	Yes/Don't know	Yes	No	Yes/Don't know	Yes/Don't know	No/Don't know	Yes/Don't know	Neutral	Neutral	Neutral	No need	Disagree	Disagree	Disagree	Agree	Agree	Agree	> 2 years	< 20 times a day	After wake-up	9999	9999	9999	9999	9999
957	355	Jordan	Female	> 20 years	5th level	Clinical	Unmarried	Yes	No	Never smoke	No	No	Yes	No	No	No	Yes	No	Disagree	Agree	Agree	At school	Agree	Disagree	9999	9999	9999	9999	9999	9999	9999	9999	9999	9999	9999	9999
958	356	Jordan	Female	> 20 years	5th level	Clinical	Unmarried	Yes	No	Never smoke	Yes	Yes/Don't know	Yes	No	No	No	Yes	No	Disagree	Agree	Neutral	At university	Agree	Agree	9999	9999	9999	9999	9999	9999	9999	9999	9999	9999	9999	9999
959	357	Jordan	Female	> 20 years	5th level	Clinical	Unmarried	Yes	Yes	Tobacco only	No	No	Yes	Yes/Don't know	Yes/Don't know	Yes/Don't know	No/Don't know	Yes/Don't know	Neutral	Agree	Agree	At school	Agree	Neutral	Disagree	Disagree	Disagree	Agree	1-2 years	Not daily	It varies	9999	9999	9999	9999	9999
960	358	Jordan	Male	> 20 years	5th level	Clinical	Unmarried	Yes	Yes	Dual user	Yes	Yes/Don't know	Yes	No	Yes/Don't know	Yes/Don't know	Yes	Yes/Don't know	Agree	Agree	Disagree	At school	Neutral	Neutral	Disagree	Agree	Agree	Disagree	> 2 years	< 20 times a day	After wake-up	9999	9999	9999	9999	9999
961	359	Jordan	Female	> 20 years	5th level	Clinical	Married	Yes	Yes	Never smoke	Yes	No	Yes	Yes/Don't know	No	Yes/Don't know	No/Don't know	No	Agree	Agree	Neutral	At university	Agree	Disagree	9999	9999	9999	9999	9999	9999	9999	9999	9999	9999	9999	9999
962	360	Jordan	Female	> 20 years	5th level	Clinical	Unmarried	Yes	No	Never smoke	No	Yes/Don't know	Yes	Yes/Don't know	Yes/Don't know	Yes/Don't know	No/Don't know	No	Neutral	Agree	Neutral	At school	Agree	Neutral	9999	9999	9999	9999	9999	9999	9999	9999	9999	9999	9999	9999
963	361	Jordan	Female	> 20 years	5th level	Clinical	Unmarried	Yes	No	Never smoke	No	Yes/Don't know	Yes	Yes/Don't know	Yes/Don't know	Yes/Don't know	No/Don't know	Yes/Don't know	Neutral	Agree	Neutral	At university	Agree	Disagree	9999	9999	9999	9999	9999	9999	9999	9999	9999	9999	9999	9999
964	362	Jordan	Female	> 20 years	5th level	Clinical	Unmarried	Yes	Yes	Never smoke	Yes	Yes/Don't know	Yes	Yes/Don't know	Yes/Don't know	Yes/Don't know	Yes	No	Neutral	Agree	Disagree	At school	Neutral	Neutral	9999	9999	9999	9999	9999	9999	9999	9999	9999	9999	9999	9999
965	363	Jordan	Female	> 20 years	5th level	Clinical	Unmarried	Yes	No	Never smoke	No	Yes/Don't know	Yes	Yes/Don't know	Yes/Don't know	Yes/Don't know	Yes	No	Disagree	Neutral	Neutral	At school	Disagree	Neutral	9999	9999	9999	9999	9999	9999	9999	9999	9999	9999	9999	9999
966	364	Jordan	Female	> 20 years	5th level	Clinical	Unmarried	Yes	No	Never smoke	No	Yes/Don't know	Yes	Yes/Don't know	Yes/Don't know	Yes/Don't know	Yes	Yes/Don't know	Agree	Agree	Agree	At school	Agree	Neutral	9999	9999	9999	9999	9999	9999	9999	9999	9999	9999	9999	9999
967	365	Jordan	Female	> 20 years	5th level	Clinical	Unmarried	Yes	No	Never smoke	No	Yes/Don't know	Yes	No	Yes/Don't know	Yes/Don't know	No/Don't know	No	Agree	Agree	Neutral	At school	Neutral	Neutral	9999	9999	9999	9999	9999	9999	9999	9999	9999	9999	9999	9999
968	366	Jordan	Male	> 20 years	5th level	Clinical	Unmarried	Yes	Yes	Never smoke	No	Yes/Don't know	Yes	Yes/Don't know	Yes/Don't know	Yes/Don't know	Yes	No	Neutral	Agree	Disagree	At school	Disagree	Disagree	9999	9999	9999	9999	9999	9999	9999	9999	9999	9999	9999	9999
969	367	Jordan	Female	> 20 years	5th level	Clinical	Unmarried	Yes	No	Never smoke	No	Yes/Don't know	No/Don't know	Yes/Don't know	No	Yes/Don't know	No/Don't know	No	Disagree	Agree	Agree	At school	Agree	Disagree	9999	9999	9999	9999	9999	9999	9999	9999	9999	9999	9999	9999
970	368	Jordan	Female	> 20 years	5th level	Clinical	Unmarried	Yes	Yes	Tobacco only	Yes	Yes/Don't know	Yes	No	No	Yes/Don't know	Yes	Yes/Don't know	Agree	Agree	Neutral	At school	Agree	Disagree	Disagree	Agree	Neutral	Agree	> 2 years	Not daily	It varies	9999	9999	9999	9999	9999
971	369	Jordan	Male	> 20 years	5th level	Clinical	Unmarried	Yes	Yes	Never smoke	Yes	Yes/Don't know	Yes	Yes/Don't know	Yes/Don't know	Yes/Don't know	No/Don't know	No	Agree	Agree	Agree	At school	Agree	Agree	9999	9999	9999	9999	9999	9999	9999	9999	9999	9999	9999	9999
972	370	Jordan	Female	> 20 years	5th level	Clinical	Unmarried	Yes	Yes	Never smoke	Yes	No	Yes	No	Yes/Don't know	Yes/Don't know	No/Don't know	Yes/Don't know	Agree	Agree	Disagree	At school	Agree	Agree	9999	9999	9999	9999	9999	9999	9999	9999	9999	9999	9999	9999
973	371	Jordan	Female	> 20 years	5th level	Clinical	Unmarried	Yes	Yes	Never smoke	Yes	Yes/Don't know	Yes	No	Yes/Don't know	Yes/Don't know	Yes	No	Disagree	Agree	Agree	At school	Agree	Disagree	9999	9999	9999	9999	9999	9999	9999	9999	9999	9999	9999	9999
974	372	Jordan	Female	> 20 years	5th level	Clinical	Unmarried	Yes	No	Never smoke	No	Yes/Don't know	Yes	Yes/Don't know	No	No	Yes	Yes/Don't know	Agree	Agree	Neutral	At school	Agree	Disagree	9999	9999	9999	9999	9999	9999	9999	9999	9999	9999	9999	9999
975	373	Jordan	Female	> 20 years	5th level	Clinical	Unmarried	Yes	No	Never smoke	Yes	Yes/Don't know	Yes	Yes/Don't know	No	Yes/Don't know	No/Don't know	No	Neutral	Agree	Agree	At school	Agree	Agree	9999	9999	9999	9999	9999	9999	9999	9999	9999	9999	9999	9999
976	374	Jordan	Female	> 20 years	5th level	Clinical	Unmarried	Yes	No	Never smoke	Yes	Yes/Don't know	No/Don't know	Yes/Don't know	Yes/Don't know	Yes/Don't know	No/Don't know	Yes/Don't know	Disagree	Agree	Agree	At school	Agree	Neutral	9999	9999	9999	9999	9999	9999	9999	9999	9999	9999	9999	9999
977	375	Jordan	Female	> 20 years	5th level	Clinical	Unmarried	Yes	No	Never smoke	No	Yes/Don't know	Yes	Yes/Don't know	No	Yes/Don't know	No/Don't know	No	Neutral	Agree	Neutral	At university	Agree	Disagree	9999	9999	9999	9999	9999	9999	9999	9999	9999	9999	9999	9999
978	376	Jordan	Female	> 20 years	5th level	Clinical	Unmarried	Yes	No	Never smoke	No	Yes/Don't know	Yes	Yes/Don't know	Yes/Don't know	Yes/Don't know	No/Don't know	Yes/Don't know	Agree	Agree	Disagree	At school	Agree	Neutral	9999	9999	9999	9999	9999	9999	9999	9999	9999	9999	9999	9999
979	377	Jordan	Female	> 20 years	5th level	Clinical	Unmarried	Yes	Yes	Tobacco only	Yes	No	Yes	No	No	No	No/Don't know	No	Neutral	Agree	Disagree	At school	Agree	Neutral	Disagree	Agree	Neutral	Agree	> 2 years	Not daily	It varies	9999	9999	9999	9999	9999
980	378	Jordan	Male	> 20 years	5th level	Clinical	Unmarried	Yes	No	Never smoke	Yes	Yes/Don't know	Yes	Yes/Don't know	Yes/Don't know	Yes/Don't know	No/Don't know	Yes/Don't know	Neutral	Agree	Agree	At school	Agree	Agree	9999	9999	9999	9999	9999	9999	9999	9999	9999	9999	9999	9999
981	379	Jordan	Female	> 20 years	5th level	Clinical	Unmarried	Yes	No	Never smoke	Yes	Yes/Don't know	Yes	Yes/Don't know	Yes/Don't know	Yes/Don't know	Yes	Yes/Don't know	Agree	Agree	Neutral	At school	Neutral	Neutral	9999	9999	9999	9999	9999	9999	9999	9999	9999	9999	9999	9999
982	380	Jordan	Male	> 20 years	5th level	Clinical	Unmarried	Yes	Yes	Tobacco only	Yes	No	Yes	Yes/Don't know	Yes/Don't know	Yes/Don't know	No/Don't know	No	Neutral	Agree	Neutral	At school	Agree	Disagree	Disagree	Disagree	Neutral	Agree	1-2 years	Not daily	It varies	9999	9999	9999	9999	9999
983	381	Jordan	Female	> 20 years	5th level	Clinical	Unmarried	Yes	No	Never smoke	Yes	Yes/Don't know	Yes	Yes/Don't know	Yes/Don't know	Yes/Don't know	No/Don't know	No	Neutral	Agree	Neutral	At university	Agree	Agree	9999	9999	9999	9999	9999	9999	9999	9999	9999	9999	9999	9999
984	382	Jordan	Female	> 20 years	5th level	Clinical	Unmarried	Yes	No	Never smoke	Yes	Yes/Don't know	Yes	Yes/Don't know	Yes/Don't know	Yes/Don't know	Yes	No	Disagree	Agree	Neutral	At school	Neutral	Neutral	9999	9999	9999	9999	9999	9999	9999	9999	9999	9999	9999	9999
985	383	Jordan	Male	> 20 years	5th level	Clinical	Married	Yes	No	Tobacco only	Yes	No	Yes	No	No	No	Yes	No	Disagree	Agree	Agree	At school	Agree	Agree	Disagree	Agree	Agree	Agree	> 2 years	< 20 times a day	After 1-2 hours	9999	9999	9999	9999	9999
986	384	Jordan	Female	> 20 years	5th level	Clinical	Unmarried	Yes	Yes	Never smoke	Yes	Yes/Don't know	Yes	Yes/Don't know	Yes/Don't know	Yes/Don't know	No/Don't know	Yes/Don't know	Agree	Agree	Disagree	At school	Agree	Disagree	9999	9999	9999	9999	9999	9999	9999	9999	9999	9999	9999	9999
987	385	Jordan	Female	> 20 years	5th level	Clinical	Unmarried	Yes	No	Never smoke	No	Yes/Don't know	No/Don't know	Yes/Don't know	Yes/Don't know	Yes/Don't know	No/Don't know	Yes/Don't know	Neutral	Agree	Agree	At school	Agree	Neutral	9999	9999	9999	9999	9999	9999	9999	9999	9999	9999	9999	9999
988	386	Jordan	Female	> 20 years	5th level	Clinical	Unmarried	Yes	Yes	Tobacco only	Yes	Yes/Don't know	Yes	No	No	Yes/Don't know	Yes	Yes/Don't know	Agree	Agree	Neutral	At school	Agree	Disagree	Disagree	Agree	Neutral	Agree	> 2 years	Not daily	It varies	9999	9999	9999	9999	9999
989	387	Jordan	Female	> 20 years	5th level	Clinical	Unmarried	Yes	Yes	Dual user	Yes	Yes/Don't know	Yes	Yes/Don't know	No	No	No/Don't know	No	Disagree	Agree	Neutral	At school	Agree	Agree	9999	9999	9999	9999	9999	9999	9999	9999	9999	9999	9999	9999
990	388	Jordan	Male	> 20 years	5th level	Clinical	Unmarried	Yes	Yes	Tobacco only	Yes	No	Yes	Yes/Don't know	No	No	Yes	No	Neutral	Agree	Agree	At school	Disagree	Agree	Disagree	Disagree	Agree	Agree	> 2 years	≥ 20 times a day	After wake-up	9999	9999	9999	9999	9999
991	389	Jordan	Female	> 20 years	5th level	Clinical	Unmarried	Yes	No	Never smoke	No	No	Yes	No	No	No	Yes	No	Disagree	Agree	Agree	At school	Agree	Agree	9999	9999	9999	9999	9999	9999	9999	9999	9999	9999	9999	9999
992	390	Jordan	Female	> 20 years	5th level	Clinical	Unmarried	Yes	No	Never smoke	Yes	No	Yes	No	No	No	Yes	No	Neutral	Agree	Agree	At school	Agree	Agree	9999	9999	9999	9999	9999	9999	9999	9999	9999	9999	9999	9999
993	391	Jordan	Female	> 20 years	5th level	Clinical	Unmarried	Yes	No	Never smoke	No	No	Yes	No	No	Yes/Don't know	Yes	Yes/Don't know	Neutral	Agree	Agree	At school	Agree	Disagree	9999	9999	9999	9999	9999	9999	9999	9999	9999	9999	9999	9999
994	392	Jordan	Female	> 20 years	5th level	Clinical	Unmarried	Yes	No	Never smoke	Yes	No	Yes	No	Yes/Don't know	Yes/Don't know	Yes	No	Disagree	Agree	Agree	At school	Agree	Agree	9999	9999	9999	9999	9999	9999	9999	9999	9999	9999	9999	9999
995	393	Jordan	Female	> 20 years	4th level	Clinical	Unmarried	Yes	No	Never smoke	Yes	Yes/Don't know	Yes	Yes/Don't know	Yes/Don't know	Yes/Don't know	Yes	No	Disagree	Agree	Agree	At university	Agree	Agree	9999	9999	9999	9999	9999	9999	9999	9999	9999	9999	9999	9999
996	394	Jordan	Male	> 20 years	5th level	Clinical	Unmarried	Yes	Yes	Never smoke	No	Yes/Don't know	Yes	No	Yes/Don't know	Yes/Don't know	No/Don't know	No	Neutral	Agree	Neutral	At school	Disagree	Agree	9999	9999	9999	9999	9999	9999	9999	9999	9999	9999	9999	9999
997	395	Jordan	Male	> 20 years	4th level	Clinical	Unmarried	Yes	Yes	Dual user	Yes	Yes/Don't know	Yes	No	Yes/Don't know	Yes/Don't know	Yes	Yes/Don't know	Agree	Disagree	Disagree	No need	Agree	Agree	Disagree	Disagree	Agree	Agree	> 2 years	≥ 20 times a day	It varies	9999	9999	9999	9999	9999
998	396	Jordan	Female	> 20 years	5th level	Clinical	Unmarried	Yes	No	Never smoke	No	Yes/Don't know	Yes	Yes/Don't know	Yes/Don't know	Yes/Don't know	No/Don't know	Yes/Don't know	Neutral	Agree	Agree	At school	Agree	Neutral	9999	9999	9999	9999	9999	9999	9999	9999	9999	9999	9999	9999
999	397	Jordan	Female	> 20 years	5th level	Clinical	Unmarried	Yes	No	Never smoke	Yes	No	Yes	No	Yes/Don't know	Yes/Don't know	No/Don't know	Yes/Don't know	Neutral	Agree	Agree	At school	Agree	Agree	9999	9999	9999	9999	9999	9999	9999	9999	9999	9999	9999	9999
1000	398	Jordan	Female	≤ 20 years	2nd level	Pre-clinical	Unmarried	Yes	No	Never smoke	No	No	Yes	Yes/Don't know	No	Yes/Don't know	Yes	No	Neutral	Agree	Agree	At school	Agree	Agree	9999	9999	9999	9999	9999	9999	9999	9999	9999	9999	9999	9999
1001	399	Jordan	Male	≤ 20 years	2nd level	Pre-clinical	Unmarried	Yes	Yes	E-cig. only	Yes	Yes/Don't know	Yes	Yes/Don't know	Yes/Don't know	Yes/Don't know	No/Don't know	Yes/Don't know	Agree	Neutral	Disagree	At school	Disagree	Disagree	Disagree	Neutral	Agree	Agree	1-2 years	< 20 times a day	After 1-2 hours	9999	9999	Important	Not important	Important
1002	400	Jordan	Female	≤ 20 years	2nd level	Pre-clinical	Unmarried	Yes	No	Never smoke	No	Yes/Don't know	Yes	Yes/Don't know	Yes/Don't know	Yes/Don't know	No/Don't know	No	Disagree	Agree	Agree	At school	Agree	Disagree	9999	9999	9999	9999	9999	9999	9999	9999	9999	9999	9999	9999
1003	401	Jordan	Female	≤ 20 years	2nd level	Pre-clinical	Unmarried	Yes	No	Never smoke	No	Yes/Don't know	Yes	Yes/Don't know	Yes/Don't know	Yes/Don't know	No/Don't know	No	Disagree	Agree	Neutral	At school	Agree	Agree	9999	9999	9999	9999	9999	9999	9999	9999	9999	9999	9999	9999
1004	402	Jordan	Male	≤ 20 years	2nd level	Pre-clinical	Unmarried	Yes	Yes	E-cig. only	Yes	Yes/Don't know	Yes	Yes/Don't know	Yes/Don't know	Yes/Don't know	Yes	Yes/Don't know	Agree	Agree	Disagree	At school	Agree	Agree	Disagree	Agree	Neutral	Agree	< 1 year	≥ 20 times a day	After 1-2 hours	Important	Important	Important	Important	Not important
1005	403	Jordan	Female	≤ 20 years	2nd level	Pre-clinical	Unmarried	Yes	Yes	Tobacco only	No	Yes/Don't know	Yes	Yes/Don't know	Yes/Don't know	Yes/Don't know	No/Don't know	Yes/Don't know	Agree	Agree	Neutral	At school	Agree	Neutral	Disagree	Neutral	Disagree	Agree	> 2 years	< 20 times a day	It varies	9999	9999	9999	9999	9999
1006	404	Jordan	Female	≤ 20 years	2nd level	Pre-clinical	Unmarried	Yes	No	Never smoke	Yes	No	Yes	No	Yes/Don't know	Yes/Don't know	Yes	No	Disagree	Agree	Agree	At school	Agree	Agree	9999	9999	9999	9999	9999	9999	9999	9999	9999	9999	9999	9999
1007	405	Jordan	Female	≤ 20 years	2nd level	Pre-clinical	Unmarried	Yes	No	Never smoke	No	Yes/Don't know	Yes	No	Yes/Don't know	Yes/Don't know	No/Don't know	No	Disagree	Agree	Agree	At university	Agree	Agree	9999	9999	9999	9999	9999	9999	9999	9999	9999	9999	9999	9999
1008	406	Jordan	Female	≤ 20 years	2nd level	Pre-clinical	Unmarried	Yes	No	Never smoke	No	No	Yes	Yes/Don't know	No	Yes/Don't know	No/Don't know	No	Neutral	Agree	Agree	At school	Agree	Agree	9999	9999	9999	9999	9999	9999	9999	9999	9999	9999	9999	9999
1009	407	Jordan	Male	> 20 years	2nd level	Pre-clinical	Unmarried	Yes	Yes	E-cig. only	No	Yes/Don't know	No/Don't know	Yes/Don't know	Yes/Don't know	Yes/Don't know	No/Don't know	Yes/Don't know	Agree	Agree	Disagree	At school	Agree	Agree	Disagree	Neutral	Agree	Disagree	> 2 years	≥ 20 times a day	After 1-2 hours	Important	Important	Not important	Not important	Important
1010	408	Jordan	Female	> 20 years	5th level	Clinical	Unmarried	Yes	No	Never smoke	Yes	Yes/Don't know	Yes	Yes/Don't know	Yes/Don't know	Yes/Don't know	No/Don't know	Yes/Don't know	Agree	Agree	Neutral	At school	Agree	Neutral	9999	9999	9999	9999	9999	9999	9999	9999	9999	9999	9999	9999
1011	409	Jordan	Female	> 20 years	3rd level	Pre-clinical	Unmarried	Yes	No	Never smoke	Yes	Yes/Don't know	Yes	No	Yes/Don't know	Yes/Don't know	Yes	No	Neutral	Disagree	Agree	No need	Disagree	Disagree	9999	9999	9999	9999	9999	9999	9999	9999	9999	9999	9999	9999
1012	410	Jordan	Female	> 20 years	2nd level	Pre-clinical	Unmarried	Yes	No	Never smoke	Yes	No	Yes	Yes/Don't know	Yes/Don't know	Yes/Don't know	No/Don't know	Yes/Don't know	Neutral	Agree	Agree	At school	Agree	Disagree	9999	9999	9999	9999	9999	9999	9999	9999	9999	9999	9999	9999
1013	411	Jordan	Male	> 20 years	2nd level	Pre-clinical	Unmarried	Yes	Yes	Tobacco only	No	No	No/Don't know	No	Yes/Don't know	Yes/Don't know	No/Don't know	Yes/Don't know	Neutral	Agree	Neutral	At university	Agree	Agree	Agree	Neutral	Neutral	Neutral	1-2 years	Not daily	It varies	9999	9999	9999	9999	9999
1014	412	Jordan	Female	≤ 20 years	2nd level	Pre-clinical	Unmarried	Yes	Yes	Never smoke	Yes	Yes/Don't know	No/Don't know	Yes/Don't know	Yes/Don't know	Yes/Don't know	No/Don't know	Yes/Don't know	Agree	Agree	Disagree	At school	Agree	Disagree	9999	9999	9999	9999	9999	9999	9999	9999	9999	9999	9999	9999
1015	413	Jordan	Female	≤ 20 years	2nd level	Pre-clinical	Unmarried	Yes	No	Never smoke	No	Yes/Don't know	Yes	No	Yes/Don't know	Yes/Don't know	Yes	No	Disagree	Agree	Agree	At university	Agree	Agree	9999	9999	9999	9999	9999	9999	9999	9999	9999	9999	9999	9999
1016	414	Jordan	Female	> 20 years	5th level	Clinical	Unmarried	Yes	No	Never smoke	Yes	No	Yes	Yes/Don't know	Yes/Don't know	Yes/Don't know	No/Don't know	Yes/Don't know	Neutral	Agree	Agree	At school	Agree	Disagree	9999	9999	9999	9999	9999	9999	9999	9999	9999	9999	9999	9999
1017	415	Jordan	Male	≤ 20 years	2nd level	Pre-clinical	Unmarried	Yes	No	Never smoke	No	Yes/Don't know	No/Don't know	Yes/Don't know	Yes/Don't know	Yes/Don't know	No/Don't know	Yes/Don't know	Disagree	Agree	Agree	At school	Disagree	Agree	9999	9999	9999	9999	9999	9999	9999	9999	9999	9999	9999	9999
1018	416	Jordan	Female	> 20 years	5th level	Clinical	Unmarried	Yes	Yes	Never smoke	Yes	Yes/Don't know	Yes	Yes/Don't know	Yes/Don't know	Yes/Don't know	No/Don't know	Yes/Don't know	Disagree	Agree	Neutral	At school	Disagree	Disagree	9999	9999	9999	9999	9999	9999	9999	9999	9999	9999	9999	9999
1019	417	Jordan	Female	≤ 20 years	2nd level	Pre-clinical	Unmarried	Yes	No	Never smoke	Yes	Yes/Don't know	Yes	No	Yes/Don't know	Yes/Don't know	Yes	No	Disagree	Agree	Neutral	At school	Agree	Agree	9999	9999	9999	9999	9999	9999	9999	9999	9999	9999	9999	9999
1020	418	Jordan	Female	> 20 years	2nd level	Pre-clinical	Unmarried	Yes	No	Never smoke	No	No	Yes	No	No	No	Yes	No	Disagree	Agree	Agree	At school	Agree	Agree	9999	9999	9999	9999	9999	9999	9999	9999	9999	9999	9999	9999
1021	419	Jordan	Female	> 20 years	5th level	Clinical	Unmarried	Yes	No	Never smoke	Yes	No	Yes	No	Yes/Don't know	Yes/Don't know	Yes	No	Neutral	Agree	Neutral	At school	Agree	Disagree	9999	9999	9999	9999	9999	9999	9999	9999	9999	9999	9999	9999
1022	420	Jordan	Female	> 20 years	5th level	Clinical	Unmarried	Yes	No	Never smoke	Yes	Yes/Don't know	Yes	Yes/Don't know	Yes/Don't know	Yes/Don't know	Yes	No	Neutral	Agree	Agree	At university	Agree	Agree	9999	9999	9999	9999	9999	9999	9999	9999	9999	9999	9999	9999
1023	421	Jordan	Male	> 20 years	5th level	Clinical	Unmarried	Yes	No	Never smoke	Yes	Yes/Don't know	Yes	Yes/Don't know	Yes/Don't know	Yes/Don't know	No/Don't know	Yes/Don't know	Agree	Neutral	Agree	No need	Agree	Agree	9999	9999	9999	9999	9999	9999	9999	9999	9999	9999	9999	9999
1024	422	Jordan	Female	≤ 20 years	2nd level	Pre-clinical	Unmarried	Yes	No	Never smoke	No	Yes/Don't know	Yes	Yes/Don't know	No	Yes/Don't know	Yes	Yes/Don't know	Agree	Agree	Agree	At university	Agree	Agree	9999	9999	9999	9999	9999	9999	9999	9999	9999	9999	9999	9999
1025	423	Jordan	Female	≤ 20 years	2nd level	Pre-clinical	Unmarried	Yes	No	Never smoke	Yes	Yes/Don't know	Yes	No	No	No	No/Don't know	No	Disagree	Agree	Neutral	At school	Agree	Agree	9999	9999	9999	9999	9999	9999	9999	9999	9999	9999	9999	9999
1026	424	Jordan	Female	≤ 20 years	2nd level	Pre-clinical	Unmarried	Yes	No	Never smoke	Yes	No	Yes	No	Yes/Don't know	Yes/Don't know	Yes	No	Disagree	Agree	Agree	At school	Agree	Disagree	9999	9999	9999	9999	9999	9999	9999	9999	9999	9999	9999	9999
1027	425	Jordan	Female	≤ 20 years	2nd level	Pre-clinical	Unmarried	Yes	No	Never smoke	Yes	Yes/Don't know	Yes	No	Yes/Don't know	Yes/Don't know	No/Don't know	No	Disagree	Agree	Agree	At school	Disagree	Disagree	9999	9999	9999	9999	9999	9999	9999	9999	9999	9999	9999	9999
1028	426	Jordan	Female	> 20 years	2nd level	Pre-clinical	Unmarried	Yes	No	Never smoke	Yes	Yes/Don't know	Yes	Yes/Don't know	Yes/Don't know	Yes/Don't know	No/Don't know	No	Neutral	Agree	Agree	At university	Agree	Neutral	9999	9999	9999	9999	9999	9999	9999	9999	9999	9999	9999	9999
1029	427	Jordan	Female	≤ 20 years	2nd level	Pre-clinical	Unmarried	Yes	No	Never smoke	No	Yes/Don't know	Yes	Yes/Don't know	Yes/Don't know	Yes/Don't know	No/Don't know	No	Neutral	Agree	Agree	At university	Disagree	Neutral	9999	9999	9999	9999	9999	9999	9999	9999	9999	9999	9999	9999
1030	428	Jordan	Female	≤ 20 years	2nd level	Pre-clinical	Unmarried	Yes	No	Never smoke	No	No	Yes	Yes/Don't know	Yes/Don't know	Yes/Don't know	Yes	No	Agree	Agree	Agree	At school	Agree	Disagree	9999	9999	9999	9999	9999	9999	9999	9999	9999	9999	9999	9999
1031	429	Jordan	Female	≤ 20 years	2nd level	Pre-clinical	Unmarried	Yes	Yes	Never smoke	No	Yes/Don't know	Yes	No	Yes/Don't know	Yes/Don't know	Yes	Yes/Don't know	Neutral	Agree	Agree	At university	Agree	Disagree	9999	9999	9999	9999	9999	9999	9999	9999	9999	9999	9999	9999
1032	430	Jordan	Female	≤ 20 years	2nd level	Pre-clinical	Unmarried	Yes	No	Never smoke	No	Yes/Don't know	Yes	Yes/Don't know	Yes/Don't know	Yes/Don't know	Yes	No	Neutral	Agree	Agree	At school	Disagree	Disagree	9999	9999	9999	9999	9999	9999	9999	9999	9999	9999	9999	9999
1033	431	Jordan	Female	≤ 20 years	2nd level	Pre-clinical	Unmarried	Yes	No	Never smoke	No	No	Yes	Yes/Don't know	Yes/Don't know	Yes/Don't know	No/Don't know	Yes/Don't know	Disagree	Agree	Neutral	At school	Neutral	Neutral	9999	9999	9999	9999	9999	9999	9999	9999	9999	9999	9999	9999
1034	432	Jordan	Female	≤ 20 years	2nd level	Pre-clinical	Unmarried	Yes	Yes	Never smoke	Yes	Yes/Don't know	Yes	Yes/Don't know	Yes/Don't know	Yes/Don't know	No/Don't know	No	Disagree	Agree	Neutral	At school	Agree	Agree	9999	9999	9999	9999	9999	9999	9999	9999	9999	9999	9999	9999
1035	433	Jordan	Male	> 20 years	2nd level	Pre-clinical	Unmarried	Yes	No	Never smoke	Yes	Yes/Don't know	Yes	Yes/Don't know	Yes/Don't know	Yes/Don't know	Yes	No	Agree	Agree	Agree	At school	Neutral	Neutral	9999	9999	9999	9999	9999	9999	9999	9999	9999	9999	9999	9999
1036	434	Jordan	Female	> 20 years	2nd level	Pre-clinical	Unmarried	Yes	No	Never smoke	No	Yes/Don't know	Yes	Yes/Don't know	Yes/Don't know	Yes/Don't know	No/Don't know	No	Agree	Agree	Neutral	No need	Agree	Agree	9999	9999	9999	9999	9999	9999	9999	9999	9999	9999	9999	9999
1037	435	Jordan	Female	≤ 20 years	2nd level	Pre-clinical	Unmarried	Yes	No	Never smoke	No	No	Yes	Yes/Don't know	Yes/Don't know	Yes/Don't know	Yes	No	Neutral	Agree	Agree	At school	Agree	Disagree	9999	9999	9999	9999	9999	9999	9999	9999	9999	9999	9999	9999
1038	436	Jordan	Female	≤ 20 years	2nd level	Pre-clinical	Unmarried	Yes	No	Never smoke	Yes	Yes/Don't know	Yes	Yes/Don't know	Yes/Don't know	Yes/Don't know	Yes	No	Neutral	Agree	Neutral	At school	Agree	Neutral	9999	9999	9999	9999	9999	9999	9999	9999	9999	9999	9999	9999
1039	437	Jordan	Female	≤ 20 years	2nd level	Pre-clinical	Unmarried	Yes	No	Never smoke	Yes	Yes/Don't know	Yes	Yes/Don't know	Yes/Don't know	Yes/Don't know	Yes	No	Disagree	Agree	Agree	At school	Disagree	Disagree	9999	9999	9999	9999	9999	9999	9999	9999	9999	9999	9999	9999
1040	438	Jordan	Male	> 20 years	5th level	Clinical	Unmarried	Yes	Yes	E-cig. only	No	Yes/Don't know	Yes	Yes/Don't know	Yes/Don't know	Yes/Don't know	No/Don't know	Yes/Don't know	Agree	Agree	Neutral	At university	Agree	Neutral	Disagree	Disagree	Disagree	Agree	> 2 years	< 20 times a day	It varies	Important	Important	Important	Not important	Not important
1041	439	Jordan	Male	≤ 20 years	2nd level	Pre-clinical	Unmarried	Yes	Yes	Never smoke	Yes	No	Yes	Yes/Don't know	Yes/Don't know	Yes/Don't know	Yes	Yes/Don't know	Agree	Agree	Disagree	At school	Disagree	Disagree	9999	9999	9999	9999	9999	9999	9999	9999	9999	9999	9999	9999
1042	440	Jordan	Female	> 20 years	2nd level	Pre-clinical	Unmarried	Yes	Yes	Never smoke	Yes	No	Yes	Yes/Don't know	Yes/Don't know	Yes/Don't know	No/Don't know	Yes/Don't know	Agree	Agree	Disagree	At university	Disagree	Disagree	9999	9999	9999	9999	9999	9999	9999	9999	9999	9999	9999	9999
1043	441	Jordan	Female	≤ 20 years	2nd level	Pre-clinical	Unmarried	Yes	No	Never smoke	Yes	Yes/Don't know	Yes	No	Yes/Don't know	Yes/Don't know	No/Don't know	No	Disagree	Agree	Neutral	At school	Disagree	Disagree	9999	9999	9999	9999	9999	9999	9999	9999	9999	9999	9999	9999
1044	442	Jordan	Female	≤ 20 years	2nd level	Pre-clinical	Unmarried	Yes	No	Never smoke	No	Yes/Don't know	Yes	Yes/Don't know	Yes/Don't know	Yes/Don't know	No/Don't know	No	Neutral	Agree	Agree	At university	Neutral	Neutral	9999	9999	9999	9999	9999	9999	9999	9999	9999	9999	9999	9999
1045	443	Jordan	Female	≤ 20 years	2nd level	Pre-clinical	Unmarried	Yes	No	Never smoke	Yes	Yes/Don't know	Yes	Yes/Don't know	Yes/Don't know	Yes/Don't know	No/Don't know	No	Agree	Agree	Agree	At school	Agree	Agree	9999	9999	9999	9999	9999	9999	9999	9999	9999	9999	9999	9999
1046	444	Jordan	Female	≤ 20 years	2nd level	Pre-clinical	Unmarried	Yes	Yes	Never smoke	Yes	Yes/Don't know	No/Don't know	Yes/Don't know	Yes/Don't know	Yes/Don't know	No/Don't know	Yes/Don't know	Agree	Agree	Disagree	At school	Disagree	Agree	9999	9999	9999	9999	9999	9999	9999	9999	9999	9999	9999	9999
1047	445	Jordan	Male	≤ 20 years	2nd level	Pre-clinical	Unmarried	Yes	Yes	Tobacco only	Yes	Yes/Don't know	Yes	Yes/Don't know	Yes/Don't know	Yes/Don't know	No/Don't know	Yes/Don't know	Neutral	Agree	Neutral	At school	Agree	Agree	Disagree	Neutral	Agree	Agree	> 2 years	< 20 times a day	After 1-2 hours	9999	9999	9999	9999	9999
1048	446	Jordan	Male	> 20 years	2nd level	Pre-clinical	Unmarried	Yes	Yes	Never smoke	Yes	No	Yes	No	Yes/Don't know	Yes/Don't know	No/Don't know	Yes/Don't know	Agree	Agree	Neutral	No need	Agree	Neutral	9999	9999	9999	9999	9999	9999	9999	9999	9999	9999	9999	9999
1049	447	Jordan	Female	> 20 years	2nd level	Pre-clinical	Unmarried	Yes	No	Never smoke	Yes	Yes/Don't know	No/Don't know	Yes/Don't know	Yes/Don't know	Yes/Don't know	No/Don't know	Yes/Don't know	Agree	Agree	Neutral	At school	Agree	Agree	9999	9999	9999	9999	9999	9999	9999	9999	9999	9999	9999	9999
1050	448	Jordan	Female	≤ 20 years	2nd level	Pre-clinical	Unmarried	Yes	No	Never smoke	No	Yes/Don't know	Yes	Yes/Don't know	Yes/Don't know	Yes/Don't know	No/Don't know	No	Neutral	Agree	Agree	At university	Agree	Disagree	9999	9999	9999	9999	9999	9999	9999	9999	9999	9999	9999	9999
1051	449	Jordan	Female	≤ 20 years	2nd level	Pre-clinical	Unmarried	Yes	No	Never smoke	No	Yes/Don't know	Yes	No	No	No	Yes	No	Neutral	Agree	Agree	No need	Agree	Agree	9999	9999	9999	9999	9999	9999	9999	9999	9999	9999	9999	9999
1052	450	Jordan	Female	> 20 years	2nd level	Pre-clinical	Unmarried	Yes	No	Never smoke	Yes	Yes/Don't know	Yes	No	Yes/Don't know	Yes/Don't know	No/Don't know	No	Disagree	Agree	Agree	At school	Agree	Agree	9999	9999	9999	9999	9999	9999	9999	9999	9999	9999	9999	9999
1053	451	Jordan	Female	> 20 years	2nd level	Pre-clinical	Unmarried	Yes	No	Never smoke	Yes	No	Yes	No	No	No	Yes	No	Disagree	Agree	Agree	At school	Agree	Agree	9999	9999	9999	9999	9999	9999	9999	9999	9999	9999	9999	9999
1054	452	Jordan	Female	≤ 20 years	2nd level	Pre-clinical	Unmarried	Yes	Yes	Never smoke	Yes	Yes/Don't know	Yes	No	Yes/Don't know	Yes/Don't know	No/Don't know	No	Agree	Agree	Neutral	At school	Agree	Agree	9999	9999	9999	9999	9999	9999	9999	9999	9999	9999	9999	9999
1055	453	Jordan	Female	≤ 20 years	2nd level	Pre-clinical	Unmarried	Yes	No	Never smoke	No	Yes/Don't know	Yes	No	Yes/Don't know	Yes/Don't know	Yes	No	Neutral	Agree	Agree	At school	Agree	Agree	9999	9999	9999	9999	9999	9999	9999	9999	9999	9999	9999	9999
1056	454	Jordan	Female	> 20 years	2nd level	Pre-clinical	Unmarried	Yes	Yes	Never smoke	Yes	Yes/Don't know	Yes	Yes/Don't know	Yes/Don't know	Yes/Don't know	No/Don't know	Yes/Don't know	Neutral	Agree	Agree	At university	Agree	Neutral	9999	9999	9999	9999	9999	9999	9999	9999	9999	9999	9999	9999
1057	455	Jordan	Female	≤ 20 years	2nd level	Pre-clinical	Unmarried	Yes	Yes	Never smoke	Yes	Yes/Don't know	Yes	Yes/Don't know	Yes/Don't know	Yes/Don't know	Yes	Yes/Don't know	Agree	Agree	Neutral	At school	Agree	Disagree	9999	9999	9999	9999	9999	9999	9999	9999	9999	9999	9999	9999
1058	456	Jordan	Female	≤ 20 years	2nd level	Pre-clinical	Unmarried	Yes	No	Never smoke	No	Yes/Don't know	Yes	Yes/Don't know	Yes/Don't know	Yes/Don't know	Yes	No	Neutral	Agree	Agree	At school	Agree	Disagree	9999	9999	9999	9999	9999	9999	9999	9999	9999	9999	9999	9999
1059	457	Jordan	Female	≤ 20 years	2nd level	Pre-clinical	Unmarried	Yes	No	Never smoke	Yes	Yes/Don't know	Yes	No	Yes/Don't know	Yes/Don't know	Yes	Yes/Don't know	Agree	Agree	Agree	At school	Agree	Agree	9999	9999	9999	9999	9999	9999	9999	9999	9999	9999	9999	9999
1060	458	Jordan	Female	> 20 years	2nd level	Pre-clinical	Unmarried	Yes	No	Never smoke	Yes	No	Yes	Yes/Don't know	Yes/Don't know	Yes/Don't know	No/Don't know	Yes/Don't know	Disagree	Agree	Agree	At school	Agree	Agree	9999	9999	9999	9999	9999	9999	9999	9999	9999	9999	9999	9999
1061	459	Jordan	Female	≤ 20 years	2nd level	Pre-clinical	Unmarried	Yes	No	Never smoke	Yes	Yes/Don't know	Yes	Yes/Don't know	Yes/Don't know	Yes/Don't know	Yes	No	Agree	Agree	Agree	At university	Disagree	Disagree	9999	9999	9999	9999	9999	9999	9999	9999	9999	9999	9999	9999
1062	460	Jordan	Female	> 20 years	5th level	Clinical	Unmarried	Yes	No	Never smoke	Yes	Yes/Don't know	Yes	No	Yes/Don't know	Yes/Don't know	Yes	No	Disagree	Agree	Agree	At school	Agree	Agree	9999	9999	9999	9999	9999	9999	9999	9999	9999	9999	9999	9999
1063	461	Jordan	Female	> 20 years	5th level	Clinical	Unmarried	Yes	Yes	Tobacco only	Yes	Yes/Don't know	Yes	No	No	Yes/Don't know	Yes	Yes/Don't know	Agree	Agree	Neutral	At school	Agree	Disagree	Disagree	Agree	Neutral	Agree	> 2 years	Not daily	It varies	9999	9999	9999	9999	9999
1064	1	Kuwait	Female	> 20 years	7th level	Clinical	Married	Yes	No	Never smoke	Yes	No	No/Don't know	Yes/Don't know	Yes/Don't know	Yes/Don't know	No/Don't know	Yes/Don't know	Neutral	Neutral	Neutral	At school	Agree	Agree	9999	9999	9999	9999	9999	9999	9999	9999	9999	9999	9999	9999
1065	2	Kuwait	Female	> 20 years	7th level	Clinical	Unmarried	Yes	Yes	Never smoke	Yes	Yes/Don't know	Yes	Yes/Don't know	Yes/Don't know	Yes/Don't know	Yes	Yes/Don't know	Agree	Agree	Agree	At school	Agree	Neutral	9999	9999	9999	9999	9999	9999	9999	9999	9999	9999	9999	9999
1066	3	Kuwait	Female	> 20 years	7th level	Clinical	Unmarried	Yes	No	Never smoke	No	No	Yes	Yes/Don't know	No	No	No/Don't know	Yes/Don't know	Neutral	Agree	Disagree	At school	Agree	Neutral	9999	9999	9999	9999	9999	9999	9999	9999	9999	9999	9999	9999
1067	4	Kuwait	Female	> 20 years	7th level	Clinical	Unmarried	Yes	No	Never smoke	Yes	Yes/Don't know	Yes	Yes/Don't know	No	Yes/Don't know	Yes	Yes/Don't know	Neutral	Agree	Neutral	At school	Agree	Neutral	9999	9999	9999	9999	9999	9999	9999	9999	9999	9999	9999	9999
1068	5	Kuwait	Male	> 20 years	6th level	Clinical	Unmarried	Yes	No	Never smoke	Yes	Yes/Don't know	Yes	No	Yes/Don't know	Yes/Don't know	Yes	Yes/Don't know	Agree	Agree	Neutral	At university	Agree	Agree	9999	9999	9999	9999	9999	9999	9999	9999	9999	9999	9999	9999
1069	6	Kuwait	Male	≤ 20 years	2nd level	Pre-clinical	Unmarried	Yes	No	Never smoke	Yes	Yes/Don't know	Yes	Yes/Don't know	Yes/Don't know	Yes/Don't know	Yes	Yes/Don't know	Agree	Agree	Disagree	At school	Agree	Agree	9999	9999	9999	9999	9999	9999	9999	9999	9999	9999	9999	9999
1070	7	Kuwait	Male	≤ 20 years	2nd level	Pre-clinical	Unmarried	Yes	No	Never smoke	Yes	Yes/Don't know	Yes	Yes/Don't know	Yes/Don't know	Yes/Don't know	Yes	Yes/Don't know	Agree	Agree	Neutral	At school	Agree	Disagree	9999	9999	9999	9999	9999	9999	9999	9999	9999	9999	9999	9999
1071	8	Kuwait	Female	≤ 20 years	1st level	Pre-clinical	Unmarried	Yes	Yes	E-cig. only	Yes	Yes/Don't know	No/Don't know	Yes/Don't know	Yes/Don't know	Yes/Don't know	No/Don't know	Yes/Don't know	Neutral	Agree	Disagree	At school	Agree	Agree	Neutral	Agree	Agree	Neutral	< 1 year	< 20 times a day	It varies	Not important	Important	Not sure	Important	Important
1072	9	Kuwait	Female	> 20 years	7th level	Clinical	Unmarried	Yes	No	Never smoke	No	Yes/Don't know	Yes	Yes/Don't know	Yes/Don't know	Yes/Don't know	No/Don't know	Yes/Don't know	Disagree	Agree	Agree	At university	Agree	Neutral	9999	9999	9999	9999	9999	9999	9999	9999	9999	9999	9999	9999
1073	10	Kuwait	Female	> 20 years	7th level	Clinical	Unmarried	Yes	No	Never smoke	Yes	Yes/Don't know	Yes	Yes/Don't know	No	Yes/Don't know	Yes	Yes/Don't know	Neutral	Agree	Neutral	At school	Agree	Neutral	9999	9999	9999	9999	9999	9999	9999	9999	9999	9999	9999	9999
1074	11	Kuwait	Female	> 20 years	7th level	Clinical	Unmarried	Yes	No	Never smoke	No	No	Yes	Yes/Don't know	No	No	No/Don't know	Yes/Don't know	Neutral	Agree	Disagree	At school	Agree	Neutral	9999	9999	9999	9999	9999	9999	9999	9999	9999	9999	9999	9999
1075	12	Kuwait	Female	≤ 20 years	3rd level	Pre-clinical	Unmarried	Yes	No	Never smoke	Yes	Yes/Don't know	Yes	Yes/Don't know	No	No	Yes	No	Disagree	Agree	Agree	At school	Neutral	Neutral	9999	9999	9999	9999	9999	9999	9999	9999	9999	9999	9999	9999
1076	13	Kuwait	Female	≤ 20 years	1st level	Pre-clinical	Unmarried	Yes	No	Never smoke	No	Yes/Don't know	No/Don't know	Yes/Don't know	Yes/Don't know	Yes/Don't know	No/Don't know	Yes/Don't know	Neutral	Agree	Neutral	At school	Agree	Agree	9999	9999	9999	9999	9999	9999	9999	9999	9999	9999	9999	9999
1077	14	Kuwait	Male	> 20 years	3rd level	Pre-clinical	Unmarried	Yes	Yes	Never smoke	Yes	Yes/Don't know	Yes	Yes/Don't know	Yes/Don't know	Yes/Don't know	Yes	Yes/Don't know	Disagree	Agree	Disagree	At university	Agree	Agree	9999	9999	9999	9999	9999	9999	9999	9999	9999	9999	9999	9999
1078	15	Kuwait	Female	> 20 years	3rd level	Pre-clinical	Unmarried	Yes	No	Never smoke	Yes	Yes/Don't know	Yes	No	Yes/Don't know	Yes/Don't know	Yes	Yes/Don't know	Disagree	Agree	Agree	At school	Agree	Agree	9999	9999	9999	9999	9999	9999	9999	9999	9999	9999	9999	9999
1079	16	Kuwait	Female	≤ 20 years	1st level	Pre-clinical	Unmarried	Yes	No	Never smoke	No	Yes/Don't know	Yes	No	No	No	Yes	Yes/Don't know	Neutral	Disagree	Agree	At university	Agree	Agree	9999	9999	9999	9999	9999	9999	9999	9999	9999	9999	9999	9999
1080	17	Kuwait	Female	> 20 years	4th level	Pre-clinical	Unmarried	Yes	No	Never smoke	Yes	Yes/Don't know	Yes	Yes/Don't know	No	No	Yes	No	Disagree	Agree	Agree	At school	Agree	Neutral	9999	9999	9999	9999	9999	9999	9999	9999	9999	9999	9999	9999
1081	18	Kuwait	Male	> 20 years	3rd level	Pre-clinical	Unmarried	Yes	Yes	Never smoke	Yes	Yes/Don't know	Yes	Yes/Don't know	Yes/Don't know	Yes/Don't know	Yes	Yes/Don't know	Disagree	Agree	Disagree	At university	Agree	Agree	9999	9999	9999	9999	9999	9999	9999	9999	9999	9999	9999	9999
1082	19	Kuwait	Female	> 20 years	3rd level	Pre-clinical	Unmarried	Yes	No	Never smoke	No	Yes/Don't know	No/Don't know	Yes/Don't know	Yes/Don't know	Yes/Don't know	Yes	Yes/Don't know	Neutral	Agree	Disagree	At school	Agree	Neutral	9999	9999	9999	9999	9999	9999	9999	9999	9999	9999	9999	9999
1083	20	Kuwait	Female	> 20 years	7th level	Clinical	Unmarried	Yes	No	Never smoke	Yes	Yes/Don't know	Yes	Yes/Don't know	No	Yes/Don't know	Yes	Yes/Don't know	Agree	Agree	Neutral	At school	Agree	Agree	9999	9999	9999	9999	9999	9999	9999	9999	9999	9999	9999	9999
1084	21	Kuwait	Female	≤ 20 years	1st level	Pre-clinical	Unmarried	Yes	No	Never smoke	No	Yes/Don't know	Yes	No	No	No	Yes	Yes/Don't know	Neutral	Disagree	Agree	At university	Agree	Agree	9999	9999	9999	9999	9999	9999	9999	9999	9999	9999	9999	9999
1085	22	Kuwait	Female	≤ 20 years	3rd level	Pre-clinical	Unmarried	Yes	No	Never smoke	No	No	Yes	Yes/Don't know	Yes/Don't know	Yes/Don't know	Yes	No	Agree	Agree	Neutral	At school	Agree	Agree	9999	9999	9999	9999	9999	9999	9999	9999	9999	9999	9999	9999
1086	23	Kuwait	Female	> 20 years	4th level	Pre-clinical	Unmarried	Yes	No	Never smoke	Yes	Yes/Don't know	Yes	Yes/Don't know	Yes/Don't know	No	Yes	No	Disagree	Agree	Agree	At school	Neutral	Neutral	9999	9999	9999	9999	9999	9999	9999	9999	9999	9999	9999	9999
1087	24	Kuwait	Female	> 20 years	3rd level	Pre-clinical	Unmarried	Yes	No	Never smoke	No	Yes/Don't know	Yes	Yes/Don't know	No	No	Yes	No	Disagree	Agree	Agree	At school	Neutral	Neutral	9999	9999	9999	9999	9999	9999	9999	9999	9999	9999	9999	9999
1088	25	Kuwait	Female	≤ 20 years	2nd level	Pre-clinical	Unmarried	Yes	No	Never smoke	No	No	Yes	Yes/Don't know	Yes/Don't know	Yes/Don't know	Yes	Yes/Don't know	Agree	Agree	Neutral	At school	Neutral	Neutral	9999	9999	9999	9999	9999	9999	9999	9999	9999	9999	9999	9999
1089	26	Kuwait	Female	> 20 years	3rd level	Pre-clinical	Unmarried	Yes	No	Never smoke	No	Yes/Don't know	No/Don't know	Yes/Don't know	Yes/Don't know	Yes/Don't know	No/Don't know	Yes/Don't know	Neutral	Agree	Neutral	At school	Agree	Neutral	9999	9999	9999	9999	9999	9999	9999	9999	9999	9999	9999	9999
1090	27	Kuwait	Female	> 20 years	7th level	Clinical	Unmarried	Yes	Yes	E-cig. only	Yes	Yes/Don't know	Yes	Yes/Don't know	Yes/Don't know	Yes/Don't know	Yes	Yes/Don't know	Agree	Agree	Neutral	At school	Agree	Disagree	Disagree	Agree	Agree	Agree	< 1 year	< 20 times a day	After wake-up	Not important	Not important	Not important	Not important	Important
1091	28	Kuwait	Female	> 20 years	7th level	Clinical	Unmarried	Yes	No	Never smoke	No	No	Yes	Yes/Don't know	Yes/Don't know	No	No/Don't know	No	Disagree	Agree	Agree	At school	Agree	Neutral	9999	9999	9999	9999	9999	9999	9999	9999	9999	9999	9999	9999
1092	29	Kuwait	Female	≤ 20 years	3rd level	Pre-clinical	Unmarried	Yes	No	Never smoke	Yes	Yes/Don't know	Yes	Yes/Don't know	No	No	Yes	No	Disagree	Agree	Agree	At school	Neutral	Neutral	9999	9999	9999	9999	9999	9999	9999	9999	9999	9999	9999	9999
1093	30	Kuwait	Female	> 20 years	7th level	Clinical	Unmarried	Yes	Yes	E-cig. only	Yes	No	Yes	Yes/Don't know	No	Yes/Don't know	Yes	Yes/Don't know	Agree	Agree	Disagree	At university	Agree	Agree	Disagree	Agree	Agree	Disagree	< 1 year	Not daily	It varies	Not sure	Not sure	Not sure	Not sure	Important
1094	31	Kuwait	Male	≤ 20 years	1st level	Pre-clinical	Unmarried	Yes	No	Never smoke	Yes	Yes/Don't know	Yes	No	Yes/Don't know	Yes/Don't know	Yes	Yes/Don't know	Agree	Agree	Neutral	At school	Agree	Agree	9999	9999	9999	9999	9999	9999	9999	9999	9999	9999	9999	9999
1095	32	Kuwait	Female	> 20 years	7th level	Clinical	Unmarried	Yes	No	Never smoke	No	Yes/Don't know	Yes	Yes/Don't know	Yes/Don't know	Yes/Don't know	Yes	Yes/Don't know	Neutral	Agree	Agree	At university	Agree	Disagree	9999	9999	9999	9999	9999	9999	9999	9999	9999	9999	9999	9999
1096	33	Kuwait	Female	> 20 years	7th level	Clinical	Unmarried	Yes	Yes	Never smoke	Yes	Yes/Don't know	Yes	Yes/Don't know	Yes/Don't know	Yes/Don't know	Yes	Yes/Don't know	Agree	Agree	Agree	At school	Agree	Neutral	9999	9999	9999	9999	9999	9999	9999	9999	9999	9999	9999	9999
1097	34	Kuwait	Female	≤ 20 years	3rd level	Pre-clinical	Unmarried	Yes	No	Never smoke	Yes	Yes/Don't know	Yes	Yes/Don't know	No	No	Yes	No	Disagree	Agree	Agree	At school	Neutral	Neutral	9999	9999	9999	9999	9999	9999	9999	9999	9999	9999	9999	9999
1098	35	Kuwait	Female	≤ 20 years	1st level	Pre-clinical	Unmarried	Yes	No	Never smoke	Yes	No	Yes	Yes/Don't know	Yes/Don't know	Yes/Don't know	Yes	Yes/Don't know	Neutral	Agree	Agree	At school	Agree	Agree	9999	9999	9999	9999	9999	9999	9999	9999	9999	9999	9999	9999
1099	36	Kuwait	Female	> 20 years	3rd level	Pre-clinical	Unmarried	Yes	No	Never smoke	No	Yes/Don't know	No/Don't know	Yes/Don't know	Yes/Don't know	Yes/Don't know	No/Don't know	Yes/Don't know	Neutral	Agree	Neutral	At school	Agree	Neutral	9999	9999	9999	9999	9999	9999	9999	9999	9999	9999	9999	9999
1100	37	Kuwait	Female	≤ 20 years	1st level	Pre-clinical	Unmarried	Yes	No	Never smoke	Yes	Yes/Don't know	Yes	Yes/Don't know	Yes/Don't know	Yes/Don't know	Yes	Yes/Don't know	Neutral	Agree	Agree	At school	Disagree	Disagree	9999	9999	9999	9999	9999	9999	9999	9999	9999	9999	9999	9999
1101	38	Kuwait	Female	> 20 years	4th level	Pre-clinical	Unmarried	Yes	No	Never smoke	No	No	Yes	Yes/Don't know	Yes/Don't know	No	Yes	Yes/Don't know	Disagree	Agree	Agree	At school	Agree	Neutral	9999	9999	9999	9999	9999	9999	9999	9999	9999	9999	9999	9999
1102	39	Kuwait	Female	> 20 years	7th level	Clinical	Unmarried	Yes	Yes	E-cig. only	Yes	No	Yes	Yes/Don't know	No	Yes/Don't know	Yes	Yes/Don't know	Agree	Agree	Disagree	At university	Agree	Agree	Disagree	Agree	Agree	Disagree	< 1 year	Not daily	It varies	Not sure	Not sure	Not sure	Not sure	Important
1103	40	Kuwait	Female	> 20 years	7th level	Clinical	Unmarried	Yes	No	Never smoke	Yes	Yes/Don't know	Yes	Yes/Don't know	No	Yes/Don't know	Yes	Yes/Don't know	Agree	Agree	Neutral	At school	Agree	Agree	9999	9999	9999	9999	9999	9999	9999	9999	9999	9999	9999	9999
1104	41	Kuwait	Female	≤ 20 years	2nd level	Pre-clinical	Unmarried	Yes	No	Never smoke	No	No	Yes	Yes/Don't know	Yes/Don't know	Yes/Don't know	Yes	Yes/Don't know	Agree	Agree	Neutral	At school	Neutral	Neutral	9999	9999	9999	9999	9999	9999	9999	9999	9999	9999	9999	9999
1105	42	Kuwait	Female	> 20 years	6th level	Clinical	Unmarried	Yes	No	Never smoke	Yes	Yes/Don't know	Yes	Yes/Don't know	No	No	Yes	No	Neutral	Agree	Agree	At school	Agree	Disagree	9999	9999	9999	9999	9999	9999	9999	9999	9999	9999	9999	9999
1106	43	Kuwait	Female	> 20 years	6th level	Clinical	Unmarried	Yes	No	Never smoke	Yes	Yes/Don't know	Yes	Yes/Don't know	No	No	Yes	No	Disagree	Agree	Agree	At school	Agree	Agree	9999	9999	9999	9999	9999	9999	9999	9999	9999	9999	9999	9999
1107	44	Kuwait	Female	> 20 years	6th level	Clinical	Unmarried	Yes	No	Never smoke	No	Yes/Don't know	Yes	Yes/Don't know	Yes/Don't know	Yes/Don't know	No/Don't know	Yes/Don't know	Agree	Agree	Neutral	At university	Agree	Neutral	9999	9999	9999	9999	9999	9999	9999	9999	9999	9999	9999	9999
1108	45	Kuwait	Female	> 20 years	6th level	Clinical	Unmarried	Yes	No	Never smoke	Yes	Yes/Don't know	Yes	Yes/Don't know	Yes/Don't know	Yes/Don't know	Yes	Yes/Don't know	Agree	Agree	Agree	At school	Agree	Neutral	9999	9999	9999	9999	9999	9999	9999	9999	9999	9999	9999	9999
1109	46	Kuwait	Female	> 20 years	6th level	Clinical	Unmarried	Yes	No	Never smoke	No	Yes/Don't know	Yes	No	No	Yes/Don't know	Yes	No	Neutral	Agree	Agree	At school	Agree	Disagree	9999	9999	9999	9999	9999	9999	9999	9999	9999	9999	9999	9999
1110	47	Kuwait	Female	> 20 years	6th level	Clinical	Unmarried	Yes	No	Never smoke	Yes	Yes/Don't know	Yes	Yes/Don't know	No	No	Yes	No	Disagree	Agree	Agree	At school	Agree	Agree	9999	9999	9999	9999	9999	9999	9999	9999	9999	9999	9999	9999
1111	48	Kuwait	Female	> 20 years	6th level	Clinical	Unmarried	Yes	No	Never smoke	No	Yes/Don't know	Yes	No	No	Yes/Don't know	Yes	No	Neutral	Agree	Agree	At school	Agree	Disagree	9999	9999	9999	9999	9999	9999	9999	9999	9999	9999	9999	9999
1112	49	Kuwait	Female	> 20 years	6th level	Clinical	Unmarried	Yes	No	Never smoke	Yes	Yes/Don't know	Yes	Yes/Don't know	No	No	Yes	No	Neutral	Agree	Agree	At school	Agree	Disagree	9999	9999	9999	9999	9999	9999	9999	9999	9999	9999	9999	9999
1113	50	Kuwait	Female	> 20 years	6th level	Clinical	Unmarried	Yes	No	Never smoke	No	Yes/Don't know	Yes	Yes/Don't know	Yes/Don't know	Yes/Don't know	Yes	Yes/Don't know	Neutral	Agree	Neutral	At school	Agree	Agree	9999	9999	9999	9999	9999	9999	9999	9999	9999	9999	9999	9999
1114	51	Kuwait	Female	> 20 years	6th level	Clinical	Unmarried	Yes	No	Never smoke	No	Yes/Don't know	Yes	Yes/Don't know	Yes/Don't know	Yes/Don't know	Yes	Yes/Don't know	Neutral	Agree	Neutral	At school	Agree	Agree	9999	9999	9999	9999	9999	9999	9999	9999	9999	9999	9999	9999
1115	52	Kuwait	Female	> 20 years	6th level	Clinical	Unmarried	Yes	No	Never smoke	Yes	No	Yes	Yes/Don't know	Yes/Don't know	Yes/Don't know	Yes	Yes/Don't know	Neutral	Agree	Neutral	At school	Neutral	Neutral	9999	9999	9999	9999	9999	9999	9999	9999	9999	9999	9999	9999
1116	53	Kuwait	Female	> 20 years	6th level	Clinical	Unmarried	Yes	No	Never smoke	No	No	Yes	No	No	No	Yes	No	Disagree	Agree	Agree	At school	Agree	Disagree	9999	9999	9999	9999	9999	9999	9999	9999	9999	9999	9999	9999
1117	54	Kuwait	Female	> 20 years	6th level	Clinical	Unmarried	Yes	No	Never smoke	No	Yes/Don't know	Yes	No	Yes/Don't know	Yes/Don't know	Yes	Yes/Don't know	Disagree	Agree	Agree	At school	Agree	Neutral	9999	9999	9999	9999	9999	9999	9999	9999	9999	9999	9999	9999
1118	55	Kuwait	Female	> 20 years	6th level	Clinical	Unmarried	Yes	No	Never smoke	Yes	Yes/Don't know	Yes	Yes/Don't know	No	No	Yes	No	Disagree	Agree	Agree	At university	Neutral	Neutral	9999	9999	9999	9999	9999	9999	9999	9999	9999	9999	9999	9999
1119	56	Kuwait	Female	> 20 years	6th level	Clinical	Unmarried	Yes	No	Never smoke	No	Yes/Don't know	No/Don't know	Yes/Don't know	Yes/Don't know	Yes/Don't know	No/Don't know	Yes/Don't know	Neutral	Agree	Neutral	At university	Agree	Neutral	9999	9999	9999	9999	9999	9999	9999	9999	9999	9999	9999	9999
1120	57	Kuwait	Female	> 20 years	6th level	Clinical	Unmarried	Yes	No	Never smoke	Yes	Yes/Don't know	Yes	Yes/Don't know	Yes/Don't know	Yes/Don't know	No/Don't know	Yes/Don't know	Agree	Agree	Neutral	At school	Agree	Neutral	9999	9999	9999	9999	9999	9999	9999	9999	9999	9999	9999	9999
1121	58	Kuwait	Female	> 20 years	6th level	Clinical	Unmarried	Yes	No	Never smoke	No	No	Yes	No	No	No	Yes	No	Disagree	Agree	Agree	At school	Agree	Disagree	9999	9999	9999	9999	9999	9999	9999	9999	9999	9999	9999	9999
1122	59	Kuwait	Female	> 20 years	7th level	Clinical	Unmarried	Yes	No	Never smoke	No	No	Yes	Yes/Don't know	No	No	Yes	No	Disagree	Agree	Agree	At school	Agree	Agree	9999	9999	9999	9999	9999	9999	9999	9999	9999	9999	9999	9999
1123	60	Kuwait	Female	> 20 years	7th level	Clinical	Unmarried	Yes	No	Never smoke	No	No	Yes	Yes/Don't know	No	No	Yes	No	Disagree	Agree	Agree	At school	Agree	Agree	9999	9999	9999	9999	9999	9999	9999	9999	9999	9999	9999	9999
1124	61	Kuwait	Female	> 20 years	6th level	Clinical	Unmarried	Yes	No	Never smoke	Yes	Yes/Don't know	Yes	Yes/Don't know	No	No	Yes	No	Disagree	Agree	Agree	At university	Neutral	Neutral	9999	9999	9999	9999	9999	9999	9999	9999	9999	9999	9999	9999
1125	62	Kuwait	Female	> 20 years	6th level	Clinical	Unmarried	Yes	No	Never smoke	Yes	Yes/Don't know	Yes	No	Yes/Don't know	Yes/Don't know	Yes	Yes/Don't know	Agree	Agree	Disagree	At university	Agree	Neutral	9999	9999	9999	9999	9999	9999	9999	9999	9999	9999	9999	9999
1126	63	Kuwait	Female	> 20 years	6th level	Clinical	Unmarried	Yes	No	Never smoke	No	Yes/Don't know	Yes	No	No	No	Yes	No	Disagree	Agree	Agree	At school	Agree	Agree	9999	9999	9999	9999	9999	9999	9999	9999	9999	9999	9999	9999
1127	64	Kuwait	Female	> 20 years	6th level	Clinical	Unmarried	Yes	No	Never smoke	No	Yes/Don't know	Yes	Yes/Don't know	Yes/Don't know	Yes/Don't know	Yes	Yes/Don't know	Agree	Agree	Agree	At university	Agree	Agree	9999	9999	9999	9999	9999	9999	9999	9999	9999	9999	9999	9999
1128	65	Kuwait	Female	> 20 years	6th level	Clinical	Unmarried	Yes	No	Never smoke	Yes	No	Yes	Yes/Don't know	Yes/Don't know	Yes/Don't know	No/Don't know	Yes/Don't know	Neutral	Agree	Neutral	At school	Agree	Disagree	9999	9999	9999	9999	9999	9999	9999	9999	9999	9999	9999	9999
1129	66	Kuwait	Female	> 20 years	6th level	Clinical	Unmarried	Yes	No	Never smoke	Yes	Yes/Don't know	Yes	Yes/Don't know	Yes/Don't know	Yes/Don't know	Yes	Yes/Don't know	Neutral	Agree	Agree	At school	Agree	Neutral	9999	9999	9999	9999	9999	9999	9999	9999	9999	9999	9999	9999
1130	67	Kuwait	Female	≤ 20 years	1st level	Pre-clinical	Unmarried	Yes	No	Never smoke	No	Yes/Don't know	Yes	Yes/Don't know	Yes/Don't know	Yes/Don't know	Yes	Yes/Don't know	Agree	Neutral	Agree	At school	Disagree	Disagree	9999	9999	9999	9999	9999	9999	9999	9999	9999	9999	9999	9999
1131	68	Kuwait	Female	≤ 20 years	1st level	Pre-clinical	Unmarried	Yes	No	Never smoke	No	Yes/Don't know	Yes	Yes/Don't know	Yes/Don't know	Yes/Don't know	Yes	Yes/Don't know	Neutral	Agree	Agree	At university	Neutral	Neutral	9999	9999	9999	9999	9999	9999	9999	9999	9999	9999	9999	9999
1132	69	Kuwait	Male	≤ 20 years	2nd level	Pre-clinical	Unmarried	Yes	No	Never smoke	Yes	Yes/Don't know	Yes	Yes/Don't know	Yes/Don't know	Yes/Don't know	Yes	Yes/Don't know	Agree	Agree	Neutral	At school	Disagree	Disagree	9999	9999	9999	9999	9999	9999	9999	9999	9999	9999	9999	9999
1133	70	Kuwait	Female	≤ 20 years	1st level	Pre-clinical	Unmarried	Yes	No	Never smoke	No	Yes/Don't know	Yes	Yes/Don't know	Yes/Don't know	No	Yes	Yes/Don't know	Agree	Neutral	Agree	At school	Neutral	Agree	9999	9999	9999	9999	9999	9999	9999	9999	9999	9999	9999	9999
1134	71	Kuwait	Female	≤ 20 years	2nd level	Pre-clinical	Unmarried	Yes	No	Never smoke	No	Yes/Don't know	Yes	Yes/Don't know	No	No	No/Don't know	No	Neutral	Agree	Agree	At school	Neutral	Neutral	9999	9999	9999	9999	9999	9999	9999	9999	9999	9999	9999	9999
1135	72	Kuwait	Female	≤ 20 years	1st level	Pre-clinical	Unmarried	Yes	No	Never smoke	No	Yes/Don't know	Yes	No	No	Yes/Don't know	Yes	No	Disagree	Agree	Agree	At school	Agree	Agree	9999	9999	9999	9999	9999	9999	9999	9999	9999	9999	9999	9999
1136	73	Kuwait	Female	> 20 years	6th level	Clinical	Unmarried	Yes	No	Never smoke	No	No	Yes	No	No	Yes/Don't know	Yes	No	Disagree	Agree	Agree	At school	Agree	Agree	9999	9999	9999	9999	9999	9999	9999	9999	9999	9999	9999	9999
1137	74	Kuwait	Female	≤ 20 years	1st level	Pre-clinical	Unmarried	Yes	No	Never smoke	No	Yes/Don't know	Yes	Yes/Don't know	Yes/Don't know	Yes/Don't know	No/Don't know	Yes/Don't know	Disagree	Agree	Agree	At school	Agree	Neutral	9999	9999	9999	9999	9999	9999	9999	9999	9999	9999	9999	9999
1138	75	Kuwait	Female	> 20 years	6th level	Clinical	Unmarried	Yes	No	Never smoke	Yes	No	Yes	Yes/Don't know	Yes/Don't know	Yes/Don't know	No/Don't know	Yes/Don't know	Neutral	Agree	Neutral	At school	Agree	Disagree	9999	9999	9999	9999	9999	9999	9999	9999	9999	9999	9999	9999
1139	76	Kuwait	Female	≤ 20 years	1st level	Pre-clinical	Unmarried	Yes	No	Never smoke	No	Yes/Don't know	Yes	Yes/Don't know	Yes/Don't know	Yes/Don't know	No/Don't know	Yes/Don't know	Disagree	Agree	Agree	At school	Agree	Neutral	9999	9999	9999	9999	9999	9999	9999	9999	9999	9999	9999	9999
1140	77	Kuwait	Female	> 20 years	4th level	Pre-clinical	Unmarried	Yes	No	Never smoke	No	Yes/Don't know	Yes	Yes/Don't know	Yes/Don't know	Yes/Don't know	Yes	Yes/Don't know	Disagree	Agree	Agree	At school	Agree	Neutral	9999	9999	9999	9999	9999	9999	9999	9999	9999	9999	9999	9999
1141	78	Kuwait	Female	> 20 years	6th level	Clinical	Unmarried	Yes	No	Never smoke	No	No	Yes	Yes/Don't know	No	No	No/Don't know	Yes/Don't know	Disagree	Agree	Agree	At school	Agree	Disagree	9999	9999	9999	9999	9999	9999	9999	9999	9999	9999	9999	9999
1142	79	Kuwait	Female	> 20 years	4th level	Pre-clinical	Unmarried	Yes	No	Never smoke	No	Yes/Don't know	Yes	Yes/Don't know	Yes/Don't know	Yes/Don't know	Yes	Yes/Don't know	Disagree	Agree	Agree	At school	Agree	Neutral	9999	9999	9999	9999	9999	9999	9999	9999	9999	9999	9999	9999
1143	80	Kuwait	Male	> 20 years	7th level	Clinical	Unmarried	Yes	Yes	E-cig. only	Yes	No	Yes	Yes/Don't know	Yes/Don't know	Yes/Don't know	No/Don't know	Yes/Don't know	Agree	Agree	Neutral	At school	Agree	Agree	Disagree	Neutral	Neutral	Agree	1-2 years	< 20 times a day	It varies	Important	Important	Not important	Not important	Important
1144	81	Kuwait	Female	> 20 years	6th level	Clinical	Unmarried	Yes	No	Never smoke	No	No	Yes	Yes/Don't know	No	No	No/Don't know	Yes/Don't know	Disagree	Agree	Agree	At school	Agree	Disagree	9999	9999	9999	9999	9999	9999	9999	9999	9999	9999	9999	9999
1145	82	Kuwait	Female	> 20 years	5th level	Clinical	Unmarried	Yes	No	Never smoke	Yes	Yes/Don't know	Yes	Yes/Don't know	Yes/Don't know	Yes/Don't know	Yes	Yes/Don't know	Neutral	Agree	Neutral	At school	Agree	Disagree	9999	9999	9999	9999	9999	9999	9999	9999	9999	9999	9999	9999
1146	83	Kuwait	Female	> 20 years	5th level	Clinical	Unmarried	Yes	No	Never smoke	No	No	Yes	Yes/Don't know	Yes/Don't know	Yes/Don't know	Yes	No	Agree	Agree	Agree	At school	Agree	Agree	9999	9999	9999	9999	9999	9999	9999	9999	9999	9999	9999	9999
1147	84	Kuwait	Female	> 20 years	5th level	Clinical	Unmarried	Yes	No	Never smoke	No	No	Yes	No	Yes/Don't know	Yes/Don't know	No/Don't know	No	Neutral	Agree	Agree	At school	Agree	Neutral	9999	9999	9999	9999	9999	9999	9999	9999	9999	9999	9999	9999
1148	85	Kuwait	Female	> 20 years	5th level	Clinical	Unmarried	Yes	No	Never smoke	Yes	Yes/Don't know	Yes	Yes/Don't know	Yes/Don't know	Yes/Don't know	No/Don't know	Yes/Don't know	Neutral	Agree	Neutral	At school	Agree	Disagree	9999	9999	9999	9999	9999	9999	9999	9999	9999	9999	9999	9999
1149	86	Kuwait	Female	> 20 years	5th level	Clinical	Unmarried	Yes	No	Never smoke	Yes	Yes/Don't know	Yes	No	No	No	Yes	No	Disagree	Agree	Agree	At school	Disagree	Disagree	9999	9999	9999	9999	9999	9999	9999	9999	9999	9999	9999	9999
1150	87	Kuwait	Female	> 20 years	5th level	Clinical	Unmarried	Yes	No	Never smoke	No	Yes/Don't know	Yes	Yes/Don't know	Yes/Don't know	Yes/Don't know	No/Don't know	Yes/Don't know	Agree	Agree	Neutral	At school	Agree	Agree	9999	9999	9999	9999	9999	9999	9999	9999	9999	9999	9999	9999
1151	88	Kuwait	Female	> 20 years	5th level	Clinical	Unmarried	Yes	No	Never smoke	No	Yes/Don't know	Yes	Yes/Don't know	Yes/Don't know	Yes/Don't know	No/Don't know	Yes/Don't know	Agree	Agree	Neutral	At school	Agree	Neutral	9999	9999	9999	9999	9999	9999	9999	9999	9999	9999	9999	9999
1152	89	Kuwait	Female	> 20 years	5th level	Clinical	Unmarried	Yes	No	Never smoke	No	No	Yes	No	Yes/Don't know	No	Yes	Yes/Don't know	Disagree	Agree	Agree	At school	Agree	Neutral	9999	9999	9999	9999	9999	9999	9999	9999	9999	9999	9999	9999
1153	90	Kuwait	Female	> 20 years	5th level	Clinical	Unmarried	No	No	Never smoke	Yes	Yes/Don't know	Yes	Yes/Don't know	Yes/Don't know	Yes/Don't know	Yes	Yes/Don't know	Agree	Agree	Agree	At school	Agree	Agree	9999	9999	9999	9999	9999	9999	9999	9999	9999	9999	9999	9999
1154	91	Kuwait	Female	> 20 years	5th level	Clinical	Unmarried	Yes	No	Never smoke	Yes	Yes/Don't know	Yes	Yes/Don't know	Yes/Don't know	Yes/Don't know	No/Don't know	Yes/Don't know	Neutral	Agree	Agree	At school	Agree	Agree	9999	9999	9999	9999	9999	9999	9999	9999	9999	9999	9999	9999
1155	92	Kuwait	Female	> 20 years	5th level	Clinical	Unmarried	Yes	No	Never smoke	Yes	No	Yes	No	Yes/Don't know	Yes/Don't know	Yes	Yes/Don't know	Agree	Agree	Neutral	At school	Disagree	Neutral	9999	9999	9999	9999	9999	9999	9999	9999	9999	9999	9999	9999
1156	93	Kuwait	Female	> 20 years	5th level	Clinical	Unmarried	Yes	No	Never smoke	No	Yes/Don't know	No/Don't know	No	Yes/Don't know	Yes/Don't know	Yes	Yes/Don't know	Agree	Agree	Agree	At school	Agree	Neutral	9999	9999	9999	9999	9999	9999	9999	9999	9999	9999	9999	9999
1157	94	Kuwait	Female	> 20 years	5th level	Clinical	Unmarried	Yes	No	Never smoke	Yes	Yes/Don't know	Yes	Yes/Don't know	Yes/Don't know	Yes/Don't know	Yes	Yes/Don't know	Neutral	Agree	Neutral	At school	Agree	Disagree	9999	9999	9999	9999	9999	9999	9999	9999	9999	9999	9999	9999
1158	95	Kuwait	Female	> 20 years	5th level	Clinical	Unmarried	Yes	No	Never smoke	No	Yes/Don't know	Yes	Yes/Don't know	Yes/Don't know	Yes/Don't know	No/Don't know	Yes/Don't know	Neutral	Agree	Neutral	At school	Agree	Agree	9999	9999	9999	9999	9999	9999	9999	9999	9999	9999	9999	9999
1159	96	Kuwait	Female	> 20 years	5th level	Clinical	Unmarried	Yes	No	Never smoke	Yes	Yes/Don't know	Yes	No	Yes/Don't know	No	Yes	Yes/Don't know	Neutral	Agree	Neutral	At school	Agree	Agree	9999	9999	9999	9999	9999	9999	9999	9999	9999	9999	9999	9999
1160	97	Kuwait	Female	> 20 years	5th level	Clinical	Unmarried	Yes	No	Never smoke	Yes	Yes/Don't know	Yes	Yes/Don't know	Yes/Don't know	Yes/Don't know	Yes	Yes/Don't know	Neutral	Neutral	Neutral	At school	Agree	Agree	9999	9999	9999	9999	9999	9999	9999	9999	9999	9999	9999	9999
1161	98	Kuwait	Female	> 20 years	5th level	Clinical	Unmarried	Yes	No	Never smoke	Yes	Yes/Don't know	Yes	Yes/Don't know	Yes/Don't know	Yes/Don't know	No/Don't know	Yes/Don't know	Neutral	Agree	Disagree	At school	Agree	Neutral	9999	9999	9999	9999	9999	9999	9999	9999	9999	9999	9999	9999
1162	99	Kuwait	Female	> 20 years	5th level	Clinical	Married	Yes	No	Never smoke	No	Yes/Don't know	Yes	Yes/Don't know	Yes/Don't know	Yes/Don't know	No/Don't know	Yes/Don't know	Agree	Agree	Disagree	At school	Agree	Neutral	9999	9999	9999	9999	9999	9999	9999	9999	9999	9999	9999	9999
1163	100	Kuwait	Female	> 20 years	5th level	Clinical	Unmarried	Yes	No	Never smoke	Yes	Yes/Don't know	Yes	Yes/Don't know	Yes/Don't know	Yes/Don't know	Yes	Yes/Don't know	Neutral	Agree	Agree	At school	Agree	Agree	9999	9999	9999	9999	9999	9999	9999	9999	9999	9999	9999	9999
1164	101	Kuwait	Female	> 20 years	5th level	Clinical	Married	Yes	No	Never smoke	No	Yes/Don't know	Yes	Yes/Don't know	Yes/Don't know	No	Yes	No	Disagree	Agree	Agree	At university	Agree	Agree	9999	9999	9999	9999	9999	9999	9999	9999	9999	9999	9999	9999
1165	102	Kuwait	Female	> 20 years	5th level	Clinical	Married	Yes	No	Never smoke	Yes	Yes/Don't know	Yes	Yes/Don't know	Yes/Don't know	No	No/Don't know	No	Disagree	Agree	Agree	At school	Agree	Disagree	9999	9999	9999	9999	9999	9999	9999	9999	9999	9999	9999	9999
1166	103	Kuwait	Female	> 20 years	5th level	Clinical	Unmarried	Yes	No	Never smoke	Yes	No	Yes	Yes/Don't know	Yes/Don't know	Yes/Don't know	No/Don't know	Yes/Don't know	Neutral	Agree	Agree	At school	Agree	Agree	9999	9999	9999	9999	9999	9999	9999	9999	9999	9999	9999	9999
1167	104	Kuwait	Female	> 20 years	5th level	Clinical	Unmarried	Yes	No	Never smoke	No	Yes/Don't know	Yes	Yes/Don't know	No	Yes/Don't know	No/Don't know	Yes/Don't know	Agree	Neutral	Neutral	At school	Agree	Agree	9999	9999	9999	9999	9999	9999	9999	9999	9999	9999	9999	9999
1168	105	Kuwait	Female	≤ 20 years	1st level	Pre-clinical	Unmarried	Yes	No	Never smoke	No	Yes/Don't know	Yes	Yes/Don't know	Yes/Don't know	Yes/Don't know	No/Don't know	Yes/Don't know	Disagree	Agree	Agree	At school	Agree	Neutral	9999	9999	9999	9999	9999	9999	9999	9999	9999	9999	9999	9999
1169	106	Kuwait	Female	≤ 20 years	2nd level	Pre-clinical	Unmarried	Yes	No	Never smoke	Yes	No	Yes	Yes/Don't know	Yes/Don't know	Yes/Don't know	Yes	Yes/Don't know	Agree	Agree	Neutral	At school	Agree	Agree	9999	9999	9999	9999	9999	9999	9999	9999	9999	9999	9999	9999
1170	107	Kuwait	Male	> 20 years	4th level	Pre-clinical	Unmarried	Yes	No	Never smoke	Yes	Yes/Don't know	Yes	Yes/Don't know	Yes/Don't know	Yes/Don't know	No/Don't know	Yes/Don't know	Agree	Agree	Neutral	At school	Agree	Neutral	9999	9999	9999	9999	9999	9999	9999	9999	9999	9999	9999	9999
1171	108	Kuwait	Male	> 20 years	7th level	Clinical	Unmarried	Yes	Yes	E-cig. only	Yes	Yes/Don't know	No/Don't know	Yes/Don't know	Yes/Don't know	Yes/Don't know	Yes	Yes/Don't know	Agree	Agree	Neutral	At school	Agree	Agree	Disagree	Neutral	Agree	Agree	< 1 year	≥ 20 times a day	After 1-2 hours	Important	Important	Not important	Not important	Important
1172	109	Kuwait	Male	> 20 years	4th level	Pre-clinical	Unmarried	Yes	No	Never smoke	Yes	Yes/Don't know	Yes	Yes/Don't know	Yes/Don't know	Yes/Don't know	Yes	Yes/Don't know	Agree	Agree	Disagree	At school	Agree	Neutral	9999	9999	9999	9999	9999	9999	9999	9999	9999	9999	9999	9999
1173	110	Kuwait	Male	> 20 years	7th level	Clinical	Unmarried	Yes	Yes	E-cig. only	Yes	Yes/Don't know	No/Don't know	Yes/Don't know	Yes/Don't know	Yes/Don't know	Yes	Yes/Don't know	Agree	Agree	Neutral	At school	Agree	Agree	Disagree	Neutral	Agree	Agree	< 1 year	≥ 20 times a day	After 1-2 hours	Important	Important	Not important	Not important	Important
1174	1	Lebanon	Male	≤ 20 years	2nd level	Pre-clinical	Unmarried	Yes	No	Never smoke	No	Yes/Don't know	Yes	Yes/Don't know	No	No	No/Don't know	No	Neutral	Agree	Neutral	At school	Agree	Agree	9999	9999	9999	9999	9999	9999	9999	9999	9999	9999	9999	9999
1175	2	Lebanon	Female	> 20 years	5th level	Clinical	Unmarried	Yes	No	Never smoke	Yes	Yes/Don't know	Yes	Yes/Don't know	Yes/Don't know	Yes/Don't know	No/Don't know	Yes/Don't know	Agree	Agree	Neutral	At school	Neutral	Neutral	9999	9999	9999	9999	9999	9999	9999	9999	9999	9999	9999	9999
1176	3	Lebanon	Female	> 20 years	4th level	Clinical	Unmarried	Yes	Yes	Tobacco only	Yes	Yes/Don't know	Yes	Yes/Don't know	No	Yes/Don't know	Yes	No	Agree	Agree	Neutral	At school	Agree	Neutral	Neutral	Neutral	Neutral	Disagree	1-2 years	Not daily	It varies	9999	9999	9999	9999	9999
1177	4	Lebanon	Male	≤ 20 years	1st level	Pre-clinical	Unmarried	Yes	No	Never smoke	No	Yes/Don't know	No/Don't know	Yes/Don't know	Yes/Don't know	Yes/Don't know	Yes	Yes/Don't know	Neutral	Agree	Neutral	At school	Neutral	Neutral	9999	9999	9999	9999	9999	9999	9999	9999	9999	9999	9999	9999
1178	5	Lebanon	Female	≤ 20 years	1st level	Pre-clinical	Unmarried	Yes	No	Never smoke	Yes	Yes/Don't know	Yes	Yes/Don't know	Yes/Don't know	Yes/Don't know	Yes	Yes/Don't know	Neutral	Agree	Neutral	At school	Agree	Disagree	9999	9999	9999	9999	9999	9999	9999	9999	9999	9999	9999	9999
1179	6	Lebanon	Female	≤ 20 years	1st level	Pre-clinical	Unmarried	Yes	No	Never smoke	Yes	Yes/Don't know	Yes	Yes/Don't know	Yes/Don't know	Yes/Don't know	Yes	Yes/Don't know	Neutral	Agree	Neutral	At school	Agree	Disagree	9999	9999	9999	9999	9999	9999	9999	9999	9999	9999	9999	9999
1180	7	Lebanon	Male	> 20 years	3rd level	Clinical	Unmarried	Yes	Yes	Dual user	Yes	No	Yes	Yes/Don't know	Yes/Don't know	Yes/Don't know	Yes	Yes/Don't know	Disagree	Agree	Disagree	At school	Agree	Agree	Disagree	Agree	Agree	Disagree	< 1 year	Not daily	It varies	9999	9999	9999	9999	9999
1181	8	Lebanon	Female	≤ 20 years	1st level	Pre-clinical	Unmarried	Yes	No	Never smoke	Yes	Yes/Don't know	Yes	Yes/Don't know	Yes/Don't know	Yes/Don't know	Yes	Yes/Don't know	Neutral	Agree	Neutral	At school	Agree	Disagree	9999	9999	9999	9999	9999	9999	9999	9999	9999	9999	9999	9999
1182	9	Lebanon	Female	> 20 years	3rd level	Clinical	Unmarried	Yes	No	Never smoke	Yes	Yes/Don't know	Yes	Yes/Don't know	Yes/Don't know	Yes/Don't know	No/Don't know	No	Disagree	Agree	Neutral	At university	Agree	Agree	9999	9999	9999	9999	9999	9999	9999	9999	9999	9999	9999	9999
1183	10	Lebanon	Female	≤ 20 years	2nd level	Pre-clinical	Unmarried	Yes	No	Never smoke	Yes	Yes/Don't know	Yes	Yes/Don't know	Yes/Don't know	Yes/Don't know	No/Don't know	No	Agree	Agree	Neutral	At school	Neutral	Neutral	9999	9999	9999	9999	9999	9999	9999	9999	9999	9999	9999	9999
1184	11	Lebanon	Female	> 20 years	3rd level	Clinical	Unmarried	No	No	Never smoke	No	Yes/Don't know	Yes	No	No	Yes/Don't know	Yes	Yes/Don't know	Disagree	Agree	Agree	At school	Agree	Agree	9999	9999	9999	9999	9999	9999	9999	9999	9999	9999	9999	9999
1185	12	Lebanon	Female	≤ 20 years	2nd level	Pre-clinical	Unmarried	Yes	No	Tobacco only	No	Yes/Don't know	Yes	No	No	No	Yes	No	Disagree	Agree	Agree	At school	Agree	Agree	Disagree	Neutral	Neutral	Agree	1-2 years	Not daily	It varies	9999	9999	9999	9999	9999
1186	13	Lebanon	Male	≤ 20 years	1st level	Pre-clinical	Unmarried	No	No	Tobacco only	No	Yes/Don't know	No/Don't know	No	Yes/Don't know	Yes/Don't know	No/Don't know	Yes/Don't know	Neutral	Agree	Neutral	At school	Agree	Agree	Disagree	Neutral	Neutral	Agree	1-2 years	Not daily	After 1-2 hours	9999	9999	9999	9999	9999
1187	14	Lebanon	Male	> 20 years	5th level	Clinical	Unmarried	Yes	No	Never smoke	No	No	Yes	Yes/Don't know	No	No	No/Don't know	No	Neutral	Agree	Neutral	At university	Agree	Neutral	9999	9999	9999	9999	9999	9999	9999	9999	9999	9999	9999	9999
1188	15	Lebanon	Male	≤ 20 years	1st level	Pre-clinical	Unmarried	Yes	No	Never smoke	No	Yes/Don't know	Yes	No	No	Yes/Don't know	Yes	No	Disagree	Agree	Neutral	At school	Agree	Agree	9999	9999	9999	9999	9999	9999	9999	9999	9999	9999	9999	9999
1189	16	Lebanon	Female	> 20 years	5th level	Clinical	Unmarried	No	No	Never smoke	No	Yes/Don't know	No/Don't know	Yes/Don't know	No	Yes/Don't know	Yes	No	Disagree	Agree	Neutral	At school	Disagree	Disagree	9999	9999	9999	9999	9999	9999	9999	9999	9999	9999	9999	9999
1190	17	Lebanon	Female	≤ 20 years	2nd level	Pre-clinical	Unmarried	No	No	Never smoke	No	Yes/Don't know	Yes	Yes/Don't know	Yes/Don't know	Yes/Don't know	No/Don't know	Yes/Don't know	Neutral	Agree	Neutral	At school	Agree	Neutral	9999	9999	9999	9999	9999	9999	9999	9999	9999	9999	9999	9999
1191	18	Lebanon	Male	> 20 years	4th level	Clinical	Unmarried	Yes	Yes	Dual user	Yes	Yes/Don't know	Yes	Yes/Don't know	Yes/Don't know	Yes/Don't know	Yes	Yes/Don't know	Neutral	Agree	Neutral	At university	Neutral	Agree	Neutral	Neutral	Agree	Neutral	1-2 years	< 20 times a day	After 1-2 hours	9999	9999	9999	9999	9999
1192	19	Lebanon	Female	≤ 20 years	2nd level	Pre-clinical	Unmarried	Yes	No	Never smoke	Yes	Yes/Don't know	Yes	Yes/Don't know	No	Yes/Don't know	Yes	Yes/Don't know	Agree	Agree	Neutral	At school	Agree	Agree	9999	9999	9999	9999	9999	9999	9999	9999	9999	9999	9999	9999
1193	20	Lebanon	Female	≤ 20 years	2nd level	Pre-clinical	Unmarried	No	No	Never smoke	No	Yes/Don't know	No/Don't know	Yes/Don't know	Yes/Don't know	Yes/Don't know	No/Don't know	Yes/Don't know	Agree	Agree	Agree	No need	Agree	Agree	9999	9999	9999	9999	9999	9999	9999	9999	9999	9999	9999	9999
1194	21	Lebanon	Male	≤ 20 years	1st level	Pre-clinical	Unmarried	Yes	Yes	Never smoke	Yes	Yes/Don't know	No/Don't know	Yes/Don't know	Yes/Don't know	Yes/Don't know	No/Don't know	Yes/Don't know	Agree	Agree	Neutral	At university	Disagree	Disagree	9999	9999	9999	9999	9999	9999	9999	9999	9999	9999	9999	9999
1195	22	Lebanon	Female	> 20 years	4th level	Clinical	Unmarried	No	No	Never smoke	No	Yes/Don't know	No/Don't know	Yes/Don't know	Yes/Don't know	Yes/Don't know	No/Don't know	Yes/Don't know	Agree	Agree	Agree	At school	Agree	Disagree	9999	9999	9999	9999	9999	9999	9999	9999	9999	9999	9999	9999
1196	23	Lebanon	Male	≤ 20 years	1st level	Pre-clinical	Unmarried	Yes	No	Never smoke	Yes	Yes/Don't know	No/Don't know	Yes/Don't know	Yes/Don't know	Yes/Don't know	Yes	Yes/Don't know	Agree	Agree	Neutral	At school	Agree	Agree	9999	9999	9999	9999	9999	9999	9999	9999	9999	9999	9999	9999
1197	24	Lebanon	Female	> 20 years	4th level	Clinical	Unmarried	Yes	No	Never smoke	No	No	Yes	Yes/Don't know	Yes/Don't know	Yes/Don't know	No/Don't know	Yes/Don't know	Neutral	Agree	Neutral	At school	Agree	Neutral	9999	9999	9999	9999	9999	9999	9999	9999	9999	9999	9999	9999
1198	25	Lebanon	Female	> 20 years	4th level	Clinical	Unmarried	Yes	No	Never smoke	Yes	Yes/Don't know	Yes	Yes/Don't know	Yes/Don't know	Yes/Don't know	Yes	Yes/Don't know	Neutral	Agree	Neutral	At school	Agree	Neutral	9999	9999	9999	9999	9999	9999	9999	9999	9999	9999	9999	9999
1199	26	Lebanon	Female	> 20 years	4th level	Clinical	Unmarried	Yes	No	Never smoke	No	Yes/Don't know	Yes	Yes/Don't know	No	Yes/Don't know	Yes	Yes/Don't know	Neutral	Agree	Neutral	At school	Agree	Agree	9999	9999	9999	9999	9999	9999	9999	9999	9999	9999	9999	9999
1200	27	Lebanon	Female	≤ 20 years	1st level	Pre-clinical	Unmarried	Yes	No	Never smoke	No	Yes/Don't know	Yes	Yes/Don't know	Yes/Don't know	Yes/Don't know	Yes	No	Disagree	Agree	Neutral	At school	Agree	Disagree	9999	9999	9999	9999	9999	9999	9999	9999	9999	9999	9999	9999
1201	28	Lebanon	Male	≤ 20 years	1st level	Pre-clinical	Unmarried	Yes	No	Never smoke	No	Yes/Don't know	Yes	Yes/Don't know	Yes/Don't know	Yes/Don't know	Yes	No	Disagree	Agree	Neutral	At university	Agree	Agree	9999	9999	9999	9999	9999	9999	9999	9999	9999	9999	9999	9999
1202	29	Lebanon	Female	≤ 20 years	1st level	Pre-clinical	Unmarried	Yes	No	Never smoke	Yes	Yes/Don't know	Yes	Yes/Don't know	Yes/Don't know	Yes/Don't know	Yes	No	Disagree	Agree	Agree	At school	Agree	Agree	9999	9999	9999	9999	9999	9999	9999	9999	9999	9999	9999	9999
1203	30	Lebanon	Female	> 20 years	4th level	Clinical	Unmarried	Yes	Yes	Never smoke	Yes	Yes/Don't know	Yes	Yes/Don't know	Yes/Don't know	Yes/Don't know	No/Don't know	Yes/Don't know	Agree	Agree	Agree	At school	Agree	Agree	9999	9999	9999	9999	9999	9999	9999	9999	9999	9999	9999	9999
1204	31	Lebanon	Female	> 20 years	4th level	Clinical	Unmarried	Yes	No	Tobacco only	Yes	Yes/Don't know	Yes	Yes/Don't know	Yes/Don't know	Yes/Don't know	No/Don't know	Yes/Don't know	Neutral	Agree	Neutral	At school	Agree	Agree	Disagree	Neutral	Neutral	Agree	1-2 years	Not daily	It varies	9999	9999	9999	9999	9999
1205	32	Lebanon	Male	≤ 20 years	1st level	Pre-clinical	Unmarried	Yes	No	Never smoke	No	Yes/Don't know	Yes	Yes/Don't know	No	No	Yes	No	Disagree	Agree	Agree	At school	Agree	Agree	9999	9999	9999	9999	9999	9999	9999	9999	9999	9999	9999	9999
1206	33	Lebanon	Female	> 20 years	5th level	Clinical	Unmarried	Yes	No	Never smoke	Yes	No	Yes	No	No	Yes/Don't know	Yes	Yes/Don't know	Disagree	Agree	Agree	At school	Agree	Agree	9999	9999	9999	9999	9999	9999	9999	9999	9999	9999	9999	9999
1207	34	Lebanon	Male	> 20 years	5th level	Clinical	Unmarried	Yes	No	Never smoke	Yes	Yes/Don't know	No/Don't know	Yes/Don't know	Yes/Don't know	Yes/Don't know	No/Don't know	Yes/Don't know	Neutral	Neutral	Neutral	At school	Agree	Disagree	9999	9999	9999	9999	9999	9999	9999	9999	9999	9999	9999	9999
1208	35	Lebanon	Female	≤ 20 years	2nd level	Pre-clinical	Unmarried	Yes	No	Never smoke	No	Yes/Don't know	Yes	Yes/Don't know	Yes/Don't know	Yes/Don't know	Yes	No	Neutral	Agree	Neutral	At university	Agree	Neutral	9999	9999	9999	9999	9999	9999	9999	9999	9999	9999	9999	9999
1209	36	Lebanon	Male	> 20 years	2nd level	Pre-clinical	Unmarried	Yes	Yes	Tobacco only	No	Yes/Don't know	Yes	Yes/Don't know	Yes/Don't know	Yes/Don't know	No/Don't know	Yes/Don't know	Neutral	Agree	Neutral	No need	Agree	Disagree	Disagree	Agree	Agree	Agree	1-2 years	< 20 times a day	It varies	9999	9999	9999	9999	9999
1210	37	Lebanon	Female	> 20 years	4th level	Clinical	Unmarried	Yes	No	Never smoke	No	Yes/Don't know	Yes	No	No	No	Yes	No	Neutral	Agree	Agree	At school	Agree	Agree	9999	9999	9999	9999	9999	9999	9999	9999	9999	9999	9999	9999
1211	38	Lebanon	Female	≤ 20 years	2nd level	Pre-clinical	Unmarried	Yes	No	Never smoke	No	Yes/Don't know	Yes	No	Yes/Don't know	Yes/Don't know	No/Don't know	Yes/Don't know	Neutral	Agree	Neutral	At school	Agree	Agree	9999	9999	9999	9999	9999	9999	9999	9999	9999	9999	9999	9999
1212	39	Lebanon	Female	> 20 years	5th level	Clinical	Unmarried	Yes	No	Never smoke	Yes	No	Yes	Yes/Don't know	Yes/Don't know	Yes/Don't know	No/Don't know	Yes/Don't know	Agree	Agree	Neutral	At school	Agree	Neutral	9999	9999	9999	9999	9999	9999	9999	9999	9999	9999	9999	9999
1213	40	Lebanon	Female	≤ 20 years	2nd level	Pre-clinical	Unmarried	Yes	No	Never smoke	No	Yes/Don't know	Yes	Yes/Don't know	Yes/Don't know	Yes/Don't know	Yes	Yes/Don't know	Agree	Agree	Neutral	At school	Agree	Agree	9999	9999	9999	9999	9999	9999	9999	9999	9999	9999	9999	9999
1214	41	Lebanon	Female	> 20 years	4th level	Clinical	Unmarried	Yes	No	Never smoke	No	Yes/Don't know	Yes	Yes/Don't know	No	No	Yes	No	Neutral	Agree	Agree	At school	Agree	Agree	9999	9999	9999	9999	9999	9999	9999	9999	9999	9999	9999	9999
1215	42	Lebanon	Female	≤ 20 years	1st level	Pre-clinical	Unmarried	Yes	No	Never smoke	No	Yes/Don't know	Yes	Yes/Don't know	Yes/Don't know	Yes/Don't know	Yes	Yes/Don't know	Agree	Agree	Neutral	At school	Agree	Agree	9999	9999	9999	9999	9999	9999	9999	9999	9999	9999	9999	9999
1216	43	Lebanon	Female	≤ 20 years	1st level	Pre-clinical	Unmarried	Yes	No	Never smoke	No	Yes/Don't know	No/Don't know	Yes/Don't know	Yes/Don't know	No	No/Don't know	Yes/Don't know	Agree	Agree	Neutral	At university	Agree	Disagree	9999	9999	9999	9999	9999	9999	9999	9999	9999	9999	9999	9999
1217	44	Lebanon	Female	≤ 20 years	2nd level	Pre-clinical	Unmarried	Yes	No	Never smoke	No	Yes/Don't know	Yes	Yes/Don't know	No	Yes/Don't know	No/Don't know	Yes/Don't know	Neutral	Agree	Neutral	At school	Agree	Neutral	9999	9999	9999	9999	9999	9999	9999	9999	9999	9999	9999	9999
1218	45	Lebanon	Male	> 20 years	4th level	Clinical	Unmarried	Yes	No	Never smoke	Yes	No	Yes	Yes/Don't know	No	No	Yes	No	Disagree	Agree	Agree	At school	Agree	Neutral	9999	9999	9999	9999	9999	9999	9999	9999	9999	9999	9999	9999
1219	46	Lebanon	Female	> 20 years	4th level	Clinical	Unmarried	Yes	No	Never smoke	No	Yes/Don't know	Yes	Yes/Don't know	Yes/Don't know	Yes/Don't know	Yes	Yes/Don't know	Neutral	Agree	Neutral	At school	Agree	Neutral	9999	9999	9999	9999	9999	9999	9999	9999	9999	9999	9999	9999
1220	47	Lebanon	Female	≤ 20 years	2nd level	Pre-clinical	Unmarried	Yes	No	Never smoke	No	Yes/Don't know	Yes	Yes/Don't know	Yes/Don't know	Yes/Don't know	No/Don't know	Yes/Don't know	Agree	Agree	Neutral	At school	Agree	Neutral	9999	9999	9999	9999	9999	9999	9999	9999	9999	9999	9999	9999
1221	48	Lebanon	Male	≤ 20 years	2nd level	Pre-clinical	Unmarried	Yes	No	Never smoke	No	Yes/Don't know	Yes	Yes/Don't know	No	No	Yes	No	Disagree	Agree	Neutral	At university	Agree	Agree	9999	9999	9999	9999	9999	9999	9999	9999	9999	9999	9999	9999
1222	49	Lebanon	Female	≤ 20 years	1st level	Pre-clinical	Unmarried	Yes	No	Never smoke	No	Yes/Don't know	Yes	No	Yes/Don't know	Yes/Don't know	No/Don't know	No	Neutral	Agree	Agree	At school	Agree	Agree	9999	9999	9999	9999	9999	9999	9999	9999	9999	9999	9999	9999
1223	50	Lebanon	Male	≤ 20 years	2nd level	Pre-clinical	Unmarried	Yes	No	Never smoke	No	Yes/Don't know	No/Don't know	Yes/Don't know	Yes/Don't know	Yes/Don't know	No/Don't know	Yes/Don't know	Disagree	Agree	Neutral	At university	Agree	Disagree	9999	9999	9999	9999	9999	9999	9999	9999	9999	9999	9999	9999
1224	51	Lebanon	Male	≤ 20 years	2nd level	Pre-clinical	Unmarried	Yes	No	Never smoke	Yes	Yes/Don't know	No/Don't know	Yes/Don't know	Yes/Don't know	Yes/Don't know	Yes	Yes/Don't know	Neutral	Agree	Neutral	At school	Agree	Disagree	9999	9999	9999	9999	9999	9999	9999	9999	9999	9999	9999	9999
1225	52	Lebanon	Male	≤ 20 years	1st level	Pre-clinical	Unmarried	Yes	No	Never smoke	No	Yes/Don't know	Yes	Yes/Don't know	Yes/Don't know	Yes/Don't know	Yes	Yes/Don't know	Agree	Agree	Neutral	At school	Agree	Agree	9999	9999	9999	9999	9999	9999	9999	9999	9999	9999	9999	9999
1226	53	Lebanon	Female	> 20 years	4th level	Clinical	Unmarried	Yes	No	Never smoke	Yes	Yes/Don't know	No/Don't know	Yes/Don't know	Yes/Don't know	Yes/Don't know	Yes	Yes/Don't know	Agree	Agree	Neutral	At university	Agree	Neutral	9999	9999	9999	9999	9999	9999	9999	9999	9999	9999	9999	9999
1227	54	Lebanon	Female	> 20 years	3rd level	Clinical	Unmarried	Yes	No	Never smoke	No	Yes/Don't know	Yes	Yes/Don't know	Yes/Don't know	Yes/Don't know	Yes	No	Disagree	Agree	Agree	At school	Agree	Neutral	9999	9999	9999	9999	9999	9999	9999	9999	9999	9999	9999	9999
1228	55	Lebanon	Female	≤ 20 years	3rd level	Clinical	Unmarried	Yes	No	Never smoke	No	Yes/Don't know	Yes	Yes/Don't know	Yes/Don't know	Yes/Don't know	Yes	Yes/Don't know	Disagree	Agree	Agree	At school	Agree	Neutral	9999	9999	9999	9999	9999	9999	9999	9999	9999	9999	9999	9999
1229	56	Lebanon	Female	≤ 20 years	2nd level	Pre-clinical	Unmarried	Yes	Yes	Never smoke	Yes	Yes/Don't know	Yes	Yes/Don't know	Yes/Don't know	Yes/Don't know	No/Don't know	Yes/Don't know	Agree	Agree	Neutral	At school	Agree	Agree	9999	9999	9999	9999	9999	9999	9999	9999	9999	9999	9999	9999
1230	57	Lebanon	Female	≤ 20 years	2nd level	Pre-clinical	Unmarried	Yes	No	Never smoke	No	Yes/Don't know	No/Don't know	Yes/Don't know	Yes/Don't know	Yes/Don't know	No/Don't know	Yes/Don't know	Agree	Agree	Neutral	At school	Agree	Agree	9999	9999	9999	9999	9999	9999	9999	9999	9999	9999	9999	9999
1231	58	Lebanon	Female	> 20 years	5th level	Clinical	Unmarried	Yes	No	Never smoke	Yes	No	Yes	No	No	Yes/Don't know	Yes	Yes/Don't know	Disagree	Agree	Agree	At school	Agree	Agree	9999	9999	9999	9999	9999	9999	9999	9999	9999	9999	9999	9999
1232	59	Lebanon	Female	> 20 years	4th level	Clinical	Unmarried	No	No	Never smoke	No	Yes/Don't know	Yes	No	No	No	Yes	Yes/Don't know	Neutral	Agree	Neutral	At school	Disagree	Disagree	9999	9999	9999	9999	9999	9999	9999	9999	9999	9999	9999	9999
1233	60	Lebanon	Female	> 20 years	4th level	Clinical	Unmarried	No	No	Never smoke	Yes	Yes/Don't know	Yes	No	Yes/Don't know	Yes/Don't know	Yes	No	Disagree	Agree	Neutral	At school	Agree	Agree	9999	9999	9999	9999	9999	9999	9999	9999	9999	9999	9999	9999
1234	61	Lebanon	Female	> 20 years	4th level	Clinical	Unmarried	Yes	No	Never smoke	No	Yes/Don't know	No/Don't know	Yes/Don't know	Yes/Don't know	Yes/Don't know	No/Don't know	Yes/Don't know	Neutral	Neutral	Neutral	At school	Disagree	Disagree	9999	9999	9999	9999	9999	9999	9999	9999	9999	9999	9999	9999
1235	62	Lebanon	Male	≤ 20 years	2nd level	Pre-clinical	Unmarried	Yes	No	Never smoke	No	Yes/Don't know	Yes	Yes/Don't know	No	No	Yes	No	Disagree	Agree	Neutral	At university	Agree	Agree	9999	9999	9999	9999	9999	9999	9999	9999	9999	9999	9999	9999
1236	63	Lebanon	Female	> 20 years	4th level	Clinical	Unmarried	Yes	No	Never smoke	No	Yes/Don't know	Yes	Yes/Don't know	No	No	No/Don't know	No	Disagree	Agree	Neutral	At school	Agree	Neutral	9999	9999	9999	9999	9999	9999	9999	9999	9999	9999	9999	9999
1237	64	Lebanon	Female	> 20 years	4th level	Clinical	Unmarried	Yes	No	Never smoke	No	Yes/Don't know	Yes	No	Yes/Don't know	Yes/Don't know	Yes	Yes/Don't know	Disagree	Agree	Agree	At school	Agree	Agree	9999	9999	9999	9999	9999	9999	9999	9999	9999	9999	9999	9999
1238	65	Lebanon	Female	> 20 years	4th level	Clinical	Unmarried	Yes	Yes	Never smoke	Yes	Yes/Don't know	Yes	Yes/Don't know	Yes/Don't know	Yes/Don't know	Yes	Yes/Don't know	Neutral	Agree	Disagree	At school	Agree	Agree	9999	9999	9999	9999	9999	9999	9999	9999	9999	9999	9999	9999
1239	66	Lebanon	Female	> 20 years	4th level	Clinical	Unmarried	Yes	No	Never smoke	No	No	Yes	Yes/Don't know	Yes/Don't know	Yes/Don't know	Yes	Yes/Don't know	Disagree	Agree	Neutral	At school	Neutral	Neutral	9999	9999	9999	9999	9999	9999	9999	9999	9999	9999	9999	9999
1240	67	Lebanon	Female	> 20 years	4th level	Clinical	Unmarried	Yes	No	Never smoke	Yes	Yes/Don't know	Yes	Yes/Don't know	Yes/Don't know	Yes/Don't know	Yes	No	Disagree	Agree	Disagree	At school	Disagree	Disagree	9999	9999	9999	9999	9999	9999	9999	9999	9999	9999	9999	9999
1241	68	Lebanon	Female	> 20 years	4th level	Clinical	Unmarried	Yes	No	Never smoke	Yes	Yes/Don't know	Yes	Yes/Don't know	Yes/Don't know	Yes/Don't know	No/Don't know	No	Disagree	Agree	Disagree	At school	Agree	Agree	9999	9999	9999	9999	9999	9999	9999	9999	9999	9999	9999	9999
1242	69	Lebanon	Female	≤ 20 years	1st level	Pre-clinical	Unmarried	Yes	No	Never smoke	No	Yes/Don't know	Yes	Yes/Don't know	No	Yes/Don't know	No/Don't know	No	Neutral	Agree	Disagree	At school	Agree	Agree	9999	9999	9999	9999	9999	9999	9999	9999	9999	9999	9999	9999
1243	70	Lebanon	Male	≤ 20 years	1st level	Pre-clinical	Unmarried	Yes	Yes	Never smoke	No	Yes/Don't know	Yes	Yes/Don't know	Yes/Don't know	Yes/Don't know	Yes	Yes/Don't know	Disagree	Agree	Neutral	At school	Agree	Agree	9999	9999	9999	9999	9999	9999	9999	9999	9999	9999	9999	9999
1244	71	Lebanon	Male	> 20 years	5th level	Clinical	Unmarried	Yes	No	Never smoke	No	Yes/Don't know	Yes	Yes/Don't know	Yes/Don't know	Yes/Don't know	Yes	No	Disagree	Agree	Neutral	At school	Agree	Neutral	9999	9999	9999	9999	9999	9999	9999	9999	9999	9999	9999	9999
1245	72	Lebanon	Male	> 20 years	4th level	Clinical	Unmarried	Yes	No	Never smoke	Yes	Yes/Don't know	Yes	No	Yes/Don't know	No	No/Don't know	Yes/Don't know	Disagree	Neutral	Neutral	No need	Neutral	Agree	9999	9999	9999	9999	9999	9999	9999	9999	9999	9999	9999	9999
1246	73	Lebanon	Female	> 20 years	5th level	Clinical	Unmarried	Yes	No	Never smoke	No	Yes/Don't know	No/Don't know	Yes/Don't know	No	Yes/Don't know	Yes	No	Disagree	Agree	Agree	At school	Agree	Agree	9999	9999	9999	9999	9999	9999	9999	9999	9999	9999	9999	9999
1247	74	Lebanon	Female	≤ 20 years	2nd level	Pre-clinical	Unmarried	Yes	No	Never smoke	No	Yes/Don't know	Yes	Yes/Don't know	No	Yes/Don't know	Yes	No	Neutral	Agree	Agree	At school	Agree	Agree	9999	9999	9999	9999	9999	9999	9999	9999	9999	9999	9999	9999
1248	75	Lebanon	Female	≤ 20 years	3rd level	Clinical	Unmarried	Yes	No	Never smoke	No	Yes/Don't know	Yes	Yes/Don't know	Yes/Don't know	Yes/Don't know	No/Don't know	Yes/Don't know	Neutral	Agree	Neutral	At school	Disagree	Disagree	9999	9999	9999	9999	9999	9999	9999	9999	9999	9999	9999	9999
1249	76	Lebanon	Female	> 20 years	4th level	Clinical	Unmarried	Yes	No	Never smoke	No	Yes/Don't know	Yes	No	No	No	No/Don't know	Yes/Don't know	Agree	Agree	Agree	At school	Agree	Agree	9999	9999	9999	9999	9999	9999	9999	9999	9999	9999	9999	9999
1250	77	Lebanon	Male	> 20 years	4th level	Clinical	Unmarried	Yes	Yes	Never smoke	Yes	Yes/Don't know	Yes	Yes/Don't know	Yes/Don't know	Yes/Don't know	No/Don't know	Yes/Don't know	Agree	Agree	Neutral	At school	Agree	Agree	9999	9999	9999	9999	9999	9999	9999	9999	9999	9999	9999	9999
1251	78	Lebanon	Female	> 20 years	4th level	Clinical	Unmarried	Yes	No	Never smoke	Yes	Yes/Don't know	Yes	No	No	Yes/Don't know	Yes	No	Disagree	Agree	Neutral	At university	Agree	Agree	9999	9999	9999	9999	9999	9999	9999	9999	9999	9999	9999	9999
1252	79	Lebanon	Female	> 20 years	4th level	Clinical	Unmarried	No	No	Never smoke	No	Yes/Don't know	No/Don't know	Yes/Don't know	Yes/Don't know	Yes/Don't know	No/Don't know	Yes/Don't know	Neutral	Neutral	Neutral	No need	Disagree	Disagree	9999	9999	9999	9999	9999	9999	9999	9999	9999	9999	9999	9999
1253	80	Lebanon	Male	> 20 years	4th level	Clinical	Unmarried	Yes	Yes	E-cig. only	No	Yes/Don't know	Yes	Yes/Don't know	Yes/Don't know	Yes/Don't know	Yes	Yes/Don't know	Agree	Agree	Disagree	At school	Agree	Agree	Disagree	Neutral	Neutral	Neutral	> 2 years	< 20 times a day	After wake-up	Not sure	Important	Not important	Not important	Not important
1254	81	Lebanon	Female	≤ 20 years	3rd level	Clinical	Unmarried	Yes	No	Never smoke	No	No	Yes	No	No	Yes/Don't know	No/Don't know	Yes/Don't know	Disagree	Agree	Agree	At school	Agree	Agree	9999	9999	9999	9999	9999	9999	9999	9999	9999	9999	9999	9999
1255	82	Lebanon	Female	> 20 years	4th level	Clinical	Unmarried	Yes	No	Never smoke	Yes	Yes/Don't know	Yes	Yes/Don't know	Yes/Don't know	Yes/Don't know	Yes	No	Disagree	Agree	Neutral	At school	Agree	Neutral	9999	9999	9999	9999	9999	9999	9999	9999	9999	9999	9999	9999
1256	83	Lebanon	Female	≤ 20 years	2nd level	Pre-clinical	Unmarried	Yes	No	Never smoke	Yes	Yes/Don't know	Yes	Yes/Don't know	No	Yes/Don't know	Yes	No	Disagree	Agree	Neutral	At university	Neutral	Neutral	9999	9999	9999	9999	9999	9999	9999	9999	9999	9999	9999	9999
1257	84	Lebanon	Female	≤ 20 years	2nd level	Pre-clinical	Unmarried	Yes	No	Never smoke	No	Yes/Don't know	Yes	Yes/Don't know	Yes/Don't know	Yes/Don't know	No/Don't know	Yes/Don't know	Disagree	Agree	Neutral	At school	Agree	Neutral	9999	9999	9999	9999	9999	9999	9999	9999	9999	9999	9999	9999
1258	85	Lebanon	Female	> 20 years	4th level	Clinical	Unmarried	Yes	No	Never smoke	Yes	Yes/Don't know	Yes	Yes/Don't know	Yes/Don't know	Yes/Don't know	Yes	Yes/Don't know	Agree	Agree	Neutral	At school	Agree	Disagree	9999	9999	9999	9999	9999	9999	9999	9999	9999	9999	9999	9999
1259	86	Lebanon	Female	≤ 20 years	2nd level	Pre-clinical	Unmarried	Yes	No	Never smoke	No	Yes/Don't know	Yes	No	Yes/Don't know	Yes/Don't know	Yes	Yes/Don't know	Agree	Agree	Neutral	At university	Neutral	Neutral	9999	9999	9999	9999	9999	9999	9999	9999	9999	9999	9999	9999
1260	87	Lebanon	Male	> 20 years	4th level	Clinical	Unmarried	Yes	Yes	E-cig. only	Yes	No	Yes	Yes/Don't know	Yes/Don't know	Yes/Don't know	Yes	Yes/Don't know	Neutral	Agree	Disagree	At university	Agree	Disagree	Neutral	Agree	Agree	Agree	< 1 year	< 20 times a day	It varies	Not sure	Not sure	Not sure	Not important	Not important
1261	88	Lebanon	Male	≤ 20 years	3rd level	Clinical	Unmarried	Yes	No	Never smoke	No	Yes/Don't know	Yes	Yes/Don't know	Yes/Don't know	Yes/Don't know	No/Don't know	Yes/Don't know	Neutral	Agree	Neutral	At school	Agree	Disagree	9999	9999	9999	9999	9999	9999	9999	9999	9999	9999	9999	9999
1262	89	Lebanon	Male	> 20 years	5th level	Clinical	Unmarried	Yes	No	Never smoke	No	Yes/Don't know	Yes	Yes/Don't know	Yes/Don't know	Yes/Don't know	Yes	Yes/Don't know	Agree	Neutral	Neutral	At school	Agree	Neutral	9999	9999	9999	9999	9999	9999	9999	9999	9999	9999	9999	9999
1263	90	Lebanon	Male	> 20 years	5th level	Clinical	Unmarried	Yes	Yes	Tobacco only	No	Yes/Don't know	Yes	Yes/Don't know	Yes/Don't know	Yes/Don't know	Yes	Yes/Don't know	Disagree	Agree	Disagree	At school	Agree	Disagree	Disagree	Agree	Agree	Neutral	> 2 years	< 20 times a day	It varies	9999	9999	9999	9999	9999
1264	91	Lebanon	Female	> 20 years	5th level	Clinical	Unmarried	Yes	Yes	Never smoke	Yes	Yes/Don't know	Yes	Yes/Don't know	Yes/Don't know	Yes/Don't know	No/Don't know	Yes/Don't know	Neutral	Agree	Neutral	At school	Neutral	Neutral	9999	9999	9999	9999	9999	9999	9999	9999	9999	9999	9999	9999
1265	92	Lebanon	Female	≤ 20 years	1st level	Pre-clinical	Unmarried	Yes	Yes	Dual user	Yes	Yes/Don't know	Yes	Yes/Don't know	Yes/Don't know	Yes/Don't know	No/Don't know	Yes/Don't know	Agree	Agree	Disagree	At school	Agree	Agree	Disagree	Disagree	Agree	Agree	< 1 year	Not daily	It varies	9999	9999	9999	9999	9999
1266	93	Lebanon	Female	≤ 20 years	1st level	Pre-clinical	Unmarried	No	No	Never smoke	No	No	Yes	No	Yes/Don't know	Yes/Don't know	Yes	Yes/Don't know	Neutral	Agree	Agree	At school	Agree	Disagree	9999	9999	9999	9999	9999	9999	9999	9999	9999	9999	9999	9999
1267	94	Lebanon	Male	≤ 20 years	1st level	Pre-clinical	Unmarried	Yes	No	Never smoke	No	Yes/Don't know	Yes	Yes/Don't know	Yes/Don't know	Yes/Don't know	No/Don't know	Yes/Don't know	Neutral	Agree	Neutral	At school	Agree	Agree	9999	9999	9999	9999	9999	9999	9999	9999	9999	9999	9999	9999
1268	95	Lebanon	Male	> 20 years	5th level	Clinical	Unmarried	No	No	Never smoke	No	Yes/Don't know	No/Don't know	Yes/Don't know	Yes/Don't know	Yes/Don't know	No/Don't know	Yes/Don't know	Neutral	Neutral	Neutral	At university	Neutral	Disagree	9999	9999	9999	9999	9999	9999	9999	9999	9999	9999	9999	9999
1269	96	Lebanon	Female	≤ 20 years	1st level	Pre-clinical	Unmarried	Yes	No	Never smoke	No	Yes/Don't know	No/Don't know	Yes/Don't know	Yes/Don't know	Yes/Don't know	No/Don't know	Yes/Don't know	Neutral	Agree	Neutral	At school	Agree	Agree	9999	9999	9999	9999	9999	9999	9999	9999	9999	9999	9999	9999
1270	97	Lebanon	Female	> 20 years	5th level	Clinical	Unmarried	Yes	No	Never smoke	No	No	Yes	Yes/Don't know	No	Yes/Don't know	No/Don't know	No	Neutral	Agree	Agree	At school	Agree	Neutral	9999	9999	9999	9999	9999	9999	9999	9999	9999	9999	9999	9999
1271	98	Lebanon	Female	≤ 20 years	1st level	Pre-clinical	Unmarried	Yes	No	Never smoke	Yes	No	Yes	No	Yes/Don't know	Yes/Don't know	Yes	No	Agree	Agree	Disagree	At school	Agree	Agree	9999	9999	9999	9999	9999	9999	9999	9999	9999	9999	9999	9999
1272	99	Lebanon	Female	≤ 20 years	1st level	Pre-clinical	Unmarried	Yes	No	Never smoke	Yes	Yes/Don't know	Yes	Yes/Don't know	Yes/Don't know	No	No/Don't know	No	Disagree	Agree	Neutral	At school	Disagree	Disagree	9999	9999	9999	9999	9999	9999	9999	9999	9999	9999	9999	9999
1273	100	Lebanon	Female	> 20 years	4th level	Clinical	Unmarried	Yes	No	Never smoke	No	No	Yes	No	Yes/Don't know	Yes/Don't know	Yes	No	Disagree	Agree	Neutral	At school	Agree	Neutral	9999	9999	9999	9999	9999	9999	9999	9999	9999	9999	9999	9999
1274	101	Lebanon	Female	≤ 20 years	1st level	Pre-clinical	Unmarried	Yes	No	Never smoke	No	Yes/Don't know	Yes	Yes/Don't know	Yes/Don't know	Yes/Don't know	No/Don't know	Yes/Don't know	Agree	Agree	Disagree	At university	Disagree	Disagree	9999	9999	9999	9999	9999	9999	9999	9999	9999	9999	9999	9999
1275	102	Lebanon	Male	≤ 20 years	1st level	Pre-clinical	Unmarried	Yes	Yes	Never smoke	No	Yes/Don't know	Yes	Yes/Don't know	Yes/Don't know	Yes/Don't know	Yes	Yes/Don't know	Neutral	Agree	Disagree	At school	Agree	Agree	9999	9999	9999	9999	9999	9999	9999	9999	9999	9999	9999	9999
1276	103	Lebanon	Male	> 20 years	4th level	Clinical	Unmarried	Yes	Yes	Tobacco only	Yes	Yes/Don't know	Yes	No	Yes/Don't know	Yes/Don't know	No/Don't know	No	Neutral	Neutral	Neutral	At school	Agree	Agree	9999	9999	9999	9999	9999	9999	9999	9999	9999	9999	9999	9999
1277	104	Lebanon	Female	> 20 years	5th level	Clinical	Unmarried	Yes	No	Never smoke	No	Yes/Don't know	Yes	Yes/Don't know	Yes/Don't know	Yes/Don't know	No/Don't know	Yes/Don't know	Neutral	Agree	Neutral	At school	Agree	Disagree	9999	9999	9999	9999	9999	9999	9999	9999	9999	9999	9999	9999
1278	105	Lebanon	Female	≤ 20 years	1st level	Pre-clinical	Unmarried	Yes	Yes	Never smoke	Yes	Yes/Don't know	Yes	Yes/Don't know	Yes/Don't know	Yes/Don't know	Yes	Yes/Don't know	Agree	Agree	Disagree	At school	Agree	Agree	9999	9999	9999	9999	9999	9999	9999	9999	9999	9999	9999	9999
1279	106	Lebanon	Female	> 20 years	4th level	Clinical	Unmarried	No	No	Never smoke	No	Yes/Don't know	No/Don't know	Yes/Don't know	Yes/Don't know	Yes/Don't know	Yes	No	Disagree	Agree	Neutral	At university	Agree	Agree	9999	9999	9999	9999	9999	9999	9999	9999	9999	9999	9999	9999
1280	107	Lebanon	Female	> 20 years	4th level	Clinical	Unmarried	Yes	No	Never smoke	No	Yes/Don't know	Yes	Yes/Don't know	Yes/Don't know	Yes/Don't know	No/Don't know	Yes/Don't know	Neutral	Agree	Neutral	At school	Agree	Neutral	9999	9999	9999	9999	9999	9999	9999	9999	9999	9999	9999	9999
1281	108	Lebanon	Female	> 20 years	4th level	Clinical	Unmarried	Yes	No	Never smoke	No	Yes/Don't know	Yes	Yes/Don't know	Yes/Don't know	Yes/Don't know	Yes	No	Disagree	Agree	Agree	At school	Agree	Neutral	9999	9999	9999	9999	9999	9999	9999	9999	9999	9999	9999	9999
1282	109	Lebanon	Female	> 20 years	4th level	Clinical	Unmarried	Yes	No	Never smoke	No	Yes/Don't know	Yes	No	Yes/Don't know	Yes/Don't know	Yes	No	Disagree	Agree	Neutral	At school	Agree	Agree	9999	9999	9999	9999	9999	9999	9999	9999	9999	9999	9999	9999
1283	110	Lebanon	Male	≤ 20 years	1st level	Pre-clinical	Unmarried	Yes	No	Never smoke	No	Yes/Don't know	Yes	Yes/Don't know	Yes/Don't know	Yes/Don't know	Yes	Yes/Don't know	Neutral	Agree	Neutral	At school	Agree	Agree	9999	9999	9999	9999	9999	9999	9999	9999	9999	9999	9999	9999
1284	111	Lebanon	Female	> 20 years	4th level	Clinical	Unmarried	Yes	No	Tobacco only	No	Yes/Don't know	Yes	Yes/Don't know	Yes/Don't know	Yes/Don't know	No/Don't know	Yes/Don't know	Neutral	Neutral	Disagree	At school	Neutral	Neutral	Disagree	Agree	Agree	Neutral	< 1 year	Not daily	It varies	9999	9999	9999	9999	9999
1285	112	Lebanon	Male	> 20 years	4th level	Clinical	Unmarried	Yes	Yes	Dual user	Yes	No	Yes	No	Yes/Don't know	No	Yes	No	Agree	Agree	Disagree	At university	Agree	Agree	Disagree	Agree	Agree	Disagree	> 2 years	Not daily	It varies	9999	9999	9999	9999	9999
1286	113	Lebanon	Male	> 20 years	4th level	Clinical	Unmarried	Yes	Yes	Never smoke	No	No	Yes	Yes/Don't know	Yes/Don't know	Yes/Don't know	Yes	Yes/Don't know	Neutral	Disagree	Agree	At school	Agree	Neutral	9999	9999	9999	9999	9999	9999	9999	9999	9999	9999	9999	9999
1287	114	Lebanon	Female	> 20 years	4th level	Clinical	Unmarried	Yes	Yes	Never smoke	Yes	Yes/Don't know	No/Don't know	Yes/Don't know	Yes/Don't know	Yes/Don't know	No/Don't know	Yes/Don't know	Neutral	Agree	Neutral	At university	Agree	Neutral	9999	9999	9999	9999	9999	9999	9999	9999	9999	9999	9999	9999
1288	115	Lebanon	Male	> 20 years	4th level	Clinical	Unmarried	Yes	Yes	Never smoke	Yes	Yes/Don't know	No/Don't know	Yes/Don't know	Yes/Don't know	Yes/Don't know	No/Don't know	Yes/Don't know	Agree	Neutral	Disagree	No need	Agree	Neutral	9999	9999	9999	9999	9999	9999	9999	9999	9999	9999	9999	9999
1289	116	Lebanon	Female	≤ 20 years	1st level	Pre-clinical	Unmarried	Yes	No	Never smoke	No	Yes/Don't know	Yes	Yes/Don't know	Yes/Don't know	Yes/Don't know	No/Don't know	Yes/Don't know	Agree	Agree	Neutral	At school	Agree	Neutral	9999	9999	9999	9999	9999	9999	9999	9999	9999	9999	9999	9999
1290	117	Lebanon	Female	≤ 20 years	3rd level	Clinical	Unmarried	Yes	No	Never smoke	Yes	Yes/Don't know	Yes	Yes/Don't know	Yes/Don't know	Yes/Don't know	Yes	Yes/Don't know	Agree	Agree	Neutral	At school	Agree	Agree	9999	9999	9999	9999	9999	9999	9999	9999	9999	9999	9999	9999
1291	118	Lebanon	Female	≤ 20 years	2nd level	Pre-clinical	Unmarried	Yes	Yes	Never smoke	No	Yes/Don't know	Yes	Yes/Don't know	Yes/Don't know	Yes/Don't know	No/Don't know	Yes/Don't know	Neutral	Agree	Neutral	At school	Agree	Agree	9999	9999	9999	9999	9999	9999	9999	9999	9999	9999	9999	9999
1292	119	Lebanon	Female	≤ 20 years	3rd level	Clinical	Unmarried	Yes	No	Never smoke	Yes	Yes/Don't know	Yes	No	Yes/Don't know	Yes/Don't know	Yes	Yes/Don't know	Disagree	Agree	Neutral	At school	Agree	Neutral	9999	9999	9999	9999	9999	9999	9999	9999	9999	9999	9999	9999
1293	120	Lebanon	Male	≤ 20 years	3rd level	Clinical	Unmarried	Yes	No	Never smoke	No	Yes/Don't know	No/Don't know	Yes/Don't know	Yes/Don't know	Yes/Don't know	Yes	Yes/Don't know	Agree	Agree	Neutral	At school	Agree	Agree	9999	9999	9999	9999	9999	9999	9999	9999	9999	9999	9999	9999
1294	121	Lebanon	Female	≤ 20 years	2nd level	Pre-clinical	Unmarried	Yes	No	Never smoke	No	Yes/Don't know	Yes	No	No	No	Yes	Yes/Don't know	Disagree	Agree	Neutral	At university	Agree	Agree	9999	9999	9999	9999	9999	9999	9999	9999	9999	9999	9999	9999
1295	122	Lebanon	Female	≤ 20 years	1st level	Pre-clinical	Unmarried	Yes	No	Never smoke	No	Yes/Don't know	No/Don't know	Yes/Don't know	Yes/Don't know	Yes/Don't know	Yes	No	Neutral	Agree	Neutral	At university	Disagree	Disagree	9999	9999	9999	9999	9999	9999	9999	9999	9999	9999	9999	9999
1296	123	Lebanon	Female	≤ 20 years	2nd level	Pre-clinical	Unmarried	Yes	No	Never smoke	No	Yes/Don't know	Yes	No	No	No	Yes	Yes/Don't know	Disagree	Agree	Neutral	At university	Agree	Agree	9999	9999	9999	9999	9999	9999	9999	9999	9999	9999	9999	9999
1297	124	Lebanon	Female	> 20 years	4th level	Clinical	Unmarried	Yes	No	Never smoke	No	Yes/Don't know	No/Don't know	Yes/Don't know	Yes/Don't know	Yes/Don't know	No/Don't know	Yes/Don't know	Neutral	Neutral	Neutral	At university	Disagree	Disagree	9999	9999	9999	9999	9999	9999	9999	9999	9999	9999	9999	9999
1298	125	Lebanon	Female	> 20 years	3rd level	Clinical	Unmarried	Yes	No	Never smoke	No	Yes/Don't know	Yes	Yes/Don't know	Yes/Don't know	Yes/Don't know	Yes	Yes/Don't know	Agree	Agree	Disagree	At school	Neutral	Neutral	9999	9999	9999	9999	9999	9999	9999	9999	9999	9999	9999	9999
1299	126	Lebanon	Female	≤ 20 years	3rd level	Clinical	Unmarried	No	No	Never smoke	No	Yes/Don't know	No/Don't know	Yes/Don't know	Yes/Don't know	Yes/Don't know	No/Don't know	Yes/Don't know	Neutral	Agree	Neutral	At university	Agree	Agree	9999	9999	9999	9999	9999	9999	9999	9999	9999	9999	9999	9999
1300	127	Lebanon	Male	≤ 20 years	2nd level	Pre-clinical	Unmarried	Yes	Yes	Never smoke	Yes	Yes/Don't know	Yes	Yes/Don't know	Yes/Don't know	Yes/Don't know	Yes	Yes/Don't know	Neutral	Agree	Neutral	At school	Agree	Agree	9999	9999	9999	9999	9999	9999	9999	9999	9999	9999	9999	9999
1301	128	Lebanon	Female	> 20 years	4th level	Clinical	Unmarried	Yes	No	Never smoke	No	Yes/Don't know	No/Don't know	Yes/Don't know	Yes/Don't know	Yes/Don't know	No/Don't know	Yes/Don't know	Disagree	Agree	Neutral	At school	Disagree	Disagree	9999	9999	9999	9999	9999	9999	9999	9999	9999	9999	9999	9999
1302	129	Lebanon	Male	≤ 20 years	2nd level	Pre-clinical	Unmarried	Yes	Yes	Never smoke	No	Yes/Don't know	No/Don't know	Yes/Don't know	Yes/Don't know	Yes/Don't know	No/Don't know	Yes/Don't know	Agree	Neutral	Neutral	At university	Agree	Neutral	9999	9999	9999	9999	9999	9999	9999	9999	9999	9999	9999	9999
1303	130	Lebanon	Female	≤ 20 years	2nd level	Pre-clinical	Unmarried	Yes	No	Never smoke	Yes	No	No/Don't know	Yes/Don't know	No	Yes/Don't know	No/Don't know	No	Neutral	Agree	Neutral	At school	Agree	Disagree	9999	9999	9999	9999	9999	9999	9999	9999	9999	9999	9999	9999
1304	131	Lebanon	Female	≤ 20 years	2nd level	Pre-clinical	Unmarried	No	No	Never smoke	No	Yes/Don't know	Yes	Yes/Don't know	Yes/Don't know	Yes/Don't know	Yes	Yes/Don't know	Disagree	Agree	Agree	At school	Agree	Agree	9999	9999	9999	9999	9999	9999	9999	9999	9999	9999	9999	9999
1305	132	Lebanon	Female	≤ 20 years	2nd level	Pre-clinical	Unmarried	No	No	Never smoke	No	Yes/Don't know	Yes	Yes/Don't know	Yes/Don't know	Yes/Don't know	No/Don't know	Yes/Don't know	Agree	Agree	Neutral	At school	Agree	Agree	9999	9999	9999	9999	9999	9999	9999	9999	9999	9999	9999	9999
1306	133	Lebanon	Female	> 20 years	3rd level	Clinical	Unmarried	No	No	Never smoke	No	Yes/Don't know	Yes	Yes/Don't know	Yes/Don't know	Yes/Don't know	Yes	Yes/Don't know	Disagree	Neutral	Neutral	No need	Agree	Neutral	9999	9999	9999	9999	9999	9999	9999	9999	9999	9999	9999	9999
1307	134	Lebanon	Male	> 20 years	4th level	Clinical	Unmarried	Yes	No	Never smoke	Yes	Yes/Don't know	Yes	No	No	No	Yes	No	Disagree	Agree	Neutral	At university	Agree	Neutral	9999	9999	9999	9999	9999	9999	9999	9999	9999	9999	9999	9999
1308	135	Lebanon	Female	> 20 years	5th level	Clinical	Unmarried	Yes	No	Tobacco only	Yes	No	Yes	Yes/Don't know	No	Yes/Don't know	Yes	Yes/Don't know	Disagree	Agree	Neutral	At school	Agree	Neutral	9999	9999	9999	9999	9999	9999	9999	9999	9999	9999	9999	9999
1309	136	Lebanon	Male	> 20 years	5th level	Clinical	Unmarried	Yes	No	Never smoke	No	Yes/Don't know	Yes	Yes/Don't know	Yes/Don't know	Yes/Don't know	No/Don't know	Yes/Don't know	Neutral	Agree	Neutral	At university	Agree	Neutral	9999	9999	9999	9999	9999	9999	9999	9999	9999	9999	9999	9999
1310	137	Lebanon	Female	> 20 years	5th level	Clinical	Unmarried	Yes	No	Never smoke	Yes	Yes/Don't know	Yes	Yes/Don't know	Yes/Don't know	Yes/Don't know	No/Don't know	Yes/Don't know	Agree	Agree	Neutral	At school	Agree	Neutral	9999	9999	9999	9999	9999	9999	9999	9999	9999	9999	9999	9999
1311	138	Lebanon	Female	> 20 years	5th level	Clinical	Unmarried	Yes	No	Never smoke	No	Yes/Don't know	Yes	Yes/Don't know	Yes/Don't know	Yes/Don't know	Yes	No	Neutral	Agree	Neutral	At school	Agree	Agree	9999	9999	9999	9999	9999	9999	9999	9999	9999	9999	9999	9999
1312	139	Lebanon	Female	> 20 years	5th level	Clinical	Unmarried	Yes	No	Never smoke	No	Yes/Don't know	Yes	No	No	No	Yes	No	Neutral	Agree	Agree	At school	Neutral	Neutral	9999	9999	9999	9999	9999	9999	9999	9999	9999	9999	9999	9999
1313	140	Lebanon	Female	> 20 years	5th level	Clinical	Unmarried	No	No	Never smoke	Yes	Yes/Don't know	No/Don't know	Yes/Don't know	Yes/Don't know	Yes/Don't know	No/Don't know	Yes/Don't know	Neutral	Neutral	Neutral	At school	Disagree	Disagree	9999	9999	9999	9999	9999	9999	9999	9999	9999	9999	9999	9999
1314	141	Lebanon	Female	> 20 years	5th level	Clinical	Unmarried	Yes	No	Tobacco only	Yes	No	Yes	No	Yes/Don't know	No	No/Don't know	No	Neutral	Agree	Neutral	At school	Agree	Agree	9999	9999	9999	9999	9999	9999	9999	9999	9999	9999	9999	9999
1315	142	Lebanon	Male	> 20 years	5th level	Clinical	Unmarried	Yes	No	Never smoke	Yes	No	Yes	No	Yes/Don't know	Yes/Don't know	No/Don't know	No	Neutral	Agree	Neutral	At school	Neutral	Neutral	9999	9999	9999	9999	9999	9999	9999	9999	9999	9999	9999	9999
1316	143	Lebanon	Female	> 20 years	5th level	Clinical	Unmarried	Yes	Yes	Tobacco only	Yes	Yes/Don't know	Yes	Yes/Don't know	Yes/Don't know	Yes/Don't know	Yes	Yes/Don't know	Agree	Agree	Neutral	At school	Disagree	Disagree	Disagree	Neutral	Agree	Agree	> 2 years	Not daily	It varies	9999	9999	9999	9999	9999
1317	144	Lebanon	Female	> 20 years	5th level	Clinical	Unmarried	Yes	Yes	Never smoke	Yes	Yes/Don't know	Yes	Yes/Don't know	Yes/Don't know	Yes/Don't know	Yes	No	Disagree	Agree	Neutral	At school	Agree	Neutral	9999	9999	9999	9999	9999	9999	9999	9999	9999	9999	9999	9999
1318	145	Lebanon	Female	> 20 years	5th level	Clinical	Unmarried	Yes	Yes	Tobacco only	Yes	No	Yes	Yes/Don't know	No	No	Yes	Yes/Don't know	Disagree	Agree	Disagree	At university	Agree	Agree	Disagree	Agree	Agree	Disagree	> 2 years	< 20 times a day	After wake-up	9999	9999	9999	9999	9999
1319	146	Lebanon	Female	> 20 years	5th level	Clinical	Unmarried	Yes	No	Never smoke	No	Yes/Don't know	Yes	Yes/Don't know	Yes/Don't know	Yes/Don't know	No/Don't know	Yes/Don't know	Neutral	Agree	Neutral	At school	Agree	Neutral	9999	9999	9999	9999	9999	9999	9999	9999	9999	9999	9999	9999
1320	147	Lebanon	Female	> 20 years	5th level	Clinical	Unmarried	Yes	Yes	Never smoke	Yes	Yes/Don't know	Yes	No	No	Yes/Don't know	Yes	No	Disagree	Agree	Agree	At school	Disagree	Agree	9999	9999	9999	9999	9999	9999	9999	9999	9999	9999	9999	9999
1321	148	Lebanon	Female	≤ 20 years	3rd level	Clinical	Unmarried	Yes	No	Tobacco only	Yes	Yes/Don't know	Yes	Yes/Don't know	Yes/Don't know	Yes/Don't know	Yes	Yes/Don't know	Agree	Agree	Neutral	At school	Agree	Agree	9999	9999	9999	9999	9999	9999	9999	9999	9999	9999	9999	9999
1322	149	Lebanon	Male	≤ 20 years	3rd level	Clinical	Unmarried	Yes	No	Never smoke	Yes	Yes/Don't know	No/Don't know	Yes/Don't know	Yes/Don't know	Yes/Don't know	No/Don't know	Yes/Don't know	Disagree	Agree	Neutral	At school	Agree	Neutral	9999	9999	9999	9999	9999	9999	9999	9999	9999	9999	9999	9999
1323	150	Lebanon	Female	≤ 20 years	2nd level	Pre-clinical	Unmarried	Yes	No	Never smoke	Yes	Yes/Don't know	Yes	Yes/Don't know	Yes/Don't know	Yes/Don't know	No/Don't know	Yes/Don't know	Agree	Disagree	Neutral	No need	Neutral	Neutral	9999	9999	9999	9999	9999	9999	9999	9999	9999	9999	9999	9999
1324	151	Lebanon	Female	> 20 years	5th level	Clinical	Unmarried	No	No	Never smoke	No	Yes/Don't know	No/Don't know	Yes/Don't know	Yes/Don't know	Yes/Don't know	No/Don't know	Yes/Don't know	Neutral	Neutral	Neutral	At school	Neutral	Neutral	9999	9999	9999	9999	9999	9999	9999	9999	9999	9999	9999	9999
1325	152	Lebanon	Female	> 20 years	5th level	Clinical	Unmarried	Yes	No	Never smoke	No	Yes/Don't know	No/Don't know	Yes/Don't know	Yes/Don't know	Yes/Don't know	Yes	Yes/Don't know	Neutral	Agree	Neutral	At school	Neutral	Neutral	9999	9999	9999	9999	9999	9999	9999	9999	9999	9999	9999	9999
1326	153	Lebanon	Male	> 20 years	5th level	Clinical	Unmarried	Yes	No	Never smoke	No	Yes/Don't know	Yes	Yes/Don't know	Yes/Don't know	Yes/Don't know	No/Don't know	Yes/Don't know	Neutral	Neutral	Neutral	At school	Agree	Disagree	9999	9999	9999	9999	9999	9999	9999	9999	9999	9999	9999	9999
1327	154	Lebanon	Female	> 20 years	5th level	Clinical	Unmarried	Yes	Yes	Tobacco only	Yes	Yes/Don't know	Yes	No	Yes/Don't know	No	Yes	No	Disagree	Agree	Neutral	At school	Agree	Agree	Disagree	Neutral	Agree	Agree	> 2 years	Not daily	It varies	9999	9999	9999	9999	9999
1328	155	Lebanon	Female	≤ 20 years	3rd level	Clinical	Unmarried	No	No	Never smoke	No	Yes/Don't know	No/Don't know	Yes/Don't know	Yes/Don't know	Yes/Don't know	No/Don't know	No	Neutral	Agree	Neutral	At school	Disagree	Disagree	9999	9999	9999	9999	9999	9999	9999	9999	9999	9999	9999	9999
1329	156	Lebanon	Female	> 20 years	5th level	Clinical	Unmarried	Yes	No	Never smoke	No	Yes/Don't know	Yes	Yes/Don't know	No	Yes/Don't know	Yes	No	Disagree	Agree	Agree	At school	Neutral	Neutral	9999	9999	9999	9999	9999	9999	9999	9999	9999	9999	9999	9999
1330	157	Lebanon	Male	> 20 years	5th level	Clinical	Unmarried	Yes	No	Never smoke	Yes	No	Yes	No	Yes/Don't know	Yes/Don't know	No/Don't know	No	Neutral	Agree	Neutral	At school	Neutral	Neutral	9999	9999	9999	9999	9999	9999	9999	9999	9999	9999	9999	9999
1331	158	Lebanon	Male	> 20 years	5th level	Clinical	Unmarried	Yes	Yes	Never smoke	Yes	No	Yes	Yes/Don't know	Yes/Don't know	Yes/Don't know	Yes	Yes/Don't know	Agree	Agree	Neutral	At school	Agree	Agree	9999	9999	9999	9999	9999	9999	9999	9999	9999	9999	9999	9999
1332	159	Lebanon	Female	≤ 20 years	2nd level	Pre-clinical	Unmarried	No	No	Never smoke	No	Yes/Don't know	Yes	Yes/Don't know	Yes/Don't know	Yes/Don't know	No/Don't know	Yes/Don't know	Agree	Agree	Agree	At school	Agree	Agree	9999	9999	9999	9999	9999	9999	9999	9999	9999	9999	9999	9999
1333	160	Lebanon	Male	> 20 years	5th level	Clinical	Unmarried	Yes	No	Never smoke	No	No	No/Don't know	Yes/Don't know	Yes/Don't know	Yes/Don't know	No/Don't know	No	Neutral	Agree	Disagree	At school	Agree	Disagree	9999	9999	9999	9999	9999	9999	9999	9999	9999	9999	9999	9999
1334	161	Lebanon	Female	≤ 20 years	2nd level	Pre-clinical	Unmarried	Yes	No	Never smoke	No	No	Yes	Yes/Don't know	No	Yes/Don't know	Yes	No	Disagree	Agree	Agree	At school	Agree	Disagree	9999	9999	9999	9999	9999	9999	9999	9999	9999	9999	9999	9999
1335	162	Lebanon	Female	≤ 20 years	2nd level	Pre-clinical	Unmarried	Yes	No	Never smoke	Yes	Yes/Don't know	Yes	Yes/Don't know	Yes/Don't know	Yes/Don't know	Yes	Yes/Don't know	Neutral	Agree	Agree	At school	Agree	Disagree	9999	9999	9999	9999	9999	9999	9999	9999	9999	9999	9999	9999
1336	163	Lebanon	Male	> 20 years	5th level	Clinical	Unmarried	Yes	No	Never smoke	No	Yes/Don't know	No/Don't know	Yes/Don't know	Yes/Don't know	Yes/Don't know	No/Don't know	Yes/Don't know	Neutral	Agree	Neutral	At school	Agree	Agree	9999	9999	9999	9999	9999	9999	9999	9999	9999	9999	9999	9999
1337	164	Lebanon	Female	≤ 20 years	2nd level	Pre-clinical	Unmarried	Yes	No	Never smoke	No	Yes/Don't know	Yes	No	Yes/Don't know	Yes/Don't know	Yes	Yes/Don't know	Neutral	Agree	Disagree	At school	Agree	Agree	9999	9999	9999	9999	9999	9999	9999	9999	9999	9999	9999	9999
1338	165	Lebanon	Female	> 20 years	5th level	Clinical	Unmarried	Yes	No	Never smoke	Yes	Yes/Don't know	Yes	Yes/Don't know	Yes/Don't know	Yes/Don't know	Yes	Yes/Don't know	Agree	Agree	Neutral	At school	Agree	Neutral	9999	9999	9999	9999	9999	9999	9999	9999	9999	9999	9999	9999
1339	166	Lebanon	Male	≤ 20 years	1st level	Pre-clinical	Unmarried	Yes	No	Never smoke	No	Yes/Don't know	No/Don't know	Yes/Don't know	Yes/Don't know	Yes/Don't know	No/Don't know	Yes/Don't know	Agree	Neutral	Disagree	At school	Agree	Disagree	9999	9999	9999	9999	9999	9999	9999	9999	9999	9999	9999	9999
1340	167	Lebanon	Female	> 20 years	3rd level	Clinical	Unmarried	Yes	No	Never smoke	No	Yes/Don't know	No/Don't know	Yes/Don't know	Yes/Don't know	Yes/Don't know	No/Don't know	Yes/Don't know	Neutral	Agree	Neutral	At university	Agree	Disagree	9999	9999	9999	9999	9999	9999	9999	9999	9999	9999	9999	9999
1341	168	Lebanon	Female	> 20 years	2nd level	Pre-clinical	Unmarried	Yes	No	Never smoke	No	Yes/Don't know	Yes	No	No	No	Yes	No	Disagree	Agree	Agree	At school	Agree	Agree	9999	9999	9999	9999	9999	9999	9999	9999	9999	9999	9999	9999
1342	169	Lebanon	Female	≤ 20 years	1st level	Pre-clinical	Unmarried	Yes	No	Never smoke	No	Yes/Don't know	Yes	Yes/Don't know	Yes/Don't know	Yes/Don't know	Yes	Yes/Don't know	Agree	Agree	Neutral	At school	Agree	Agree	9999	9999	9999	9999	9999	9999	9999	9999	9999	9999	9999	9999
1343	170	Lebanon	Male	≤ 20 years	3rd level	Clinical	Unmarried	Yes	No	Never smoke	No	No	Yes	Yes/Don't know	Yes/Don't know	Yes/Don't know	Yes	No	Disagree	Agree	Disagree	At school	Neutral	Neutral	9999	9999	9999	9999	9999	9999	9999	9999	9999	9999	9999	9999
1344	171	Lebanon	Female	> 20 years	5th level	Clinical	Unmarried	Yes	No	Never smoke	Yes	No	Yes	Yes/Don't know	Yes/Don't know	Yes/Don't know	Yes	Yes/Don't know	Agree	Agree	Disagree	At school	Neutral	Neutral	9999	9999	9999	9999	9999	9999	9999	9999	9999	9999	9999	9999
1345	172	Lebanon	Male	> 20 years	4th level	Clinical	Unmarried	Yes	Yes	Tobacco only	No	No	Yes	No	No	No	Yes	Yes/Don't know	Disagree	Neutral	Neutral	At school	Agree	Agree	Disagree	Neutral	Disagree	Neutral	> 2 years	Not daily	It varies	9999	9999	9999	9999	9999
1346	173	Lebanon	Male	> 20 years	5th level	Clinical	Unmarried	No	No	Tobacco only	No	Yes/Don't know	No/Don't know	Yes/Don't know	Yes/Don't know	Yes/Don't know	No/Don't know	Yes/Don't know	Agree	Agree	Disagree	At university	Agree	Agree	Disagree	Agree	Agree	Neutral	1-2 years	Not daily	It varies	9999	9999	9999	9999	9999
1347	174	Lebanon	Female	> 20 years	2nd level	Pre-clinical	Unmarried	Yes	No	Never smoke	Yes	Yes/Don't know	Yes	No	Yes/Don't know	Yes/Don't know	Yes	Yes/Don't know	Neutral	Agree	Agree	At school	Agree	Disagree	9999	9999	9999	9999	9999	9999	9999	9999	9999	9999	9999	9999
1348	175	Lebanon	Female	≤ 20 years	1st level	Pre-clinical	Unmarried	Yes	No	Never smoke	No	Yes/Don't know	No/Don't know	Yes/Don't know	Yes/Don't know	Yes/Don't know	Yes	Yes/Don't know	Agree	Agree	Agree	At school	Disagree	Neutral	9999	9999	9999	9999	9999	9999	9999	9999	9999	9999	9999	9999
1349	176	Lebanon	Female	> 20 years	5th level	Clinical	Unmarried	Yes	No	Never smoke	No	Yes/Don't know	Yes	Yes/Don't know	Yes/Don't know	Yes/Don't know	Yes	No	Neutral	Agree	Neutral	At school	Agree	Agree	9999	9999	9999	9999	9999	9999	9999	9999	9999	9999	9999	9999
1350	177	Lebanon	Female	≤ 20 years	2nd level	Pre-clinical	Unmarried	Yes	Yes	Never smoke	Yes	Yes/Don't know	Yes	Yes/Don't know	Yes/Don't know	Yes/Don't know	Yes	No	Agree	Agree	Neutral	At school	Agree	Agree	9999	9999	9999	9999	9999	9999	9999	9999	9999	9999	9999	9999
1351	178	Lebanon	Female	≤ 20 years	2nd level	Pre-clinical	Unmarried	Yes	No	Tobacco only	No	Yes/Don't know	Yes	No	Yes/Don't know	Yes/Don't know	Yes	Yes/Don't know	Agree	Agree	Disagree	At school	Agree	Neutral	9999	9999	9999	9999	9999	9999	9999	9999	9999	9999	9999	9999
1352	179	Lebanon	Female	≤ 20 years	2nd level	Pre-clinical	Unmarried	Yes	No	Never smoke	No	No	Yes	Yes/Don't know	Yes/Don't know	Yes/Don't know	No/Don't know	Yes/Don't know	Disagree	Agree	Agree	At school	Agree	Disagree	9999	9999	9999	9999	9999	9999	9999	9999	9999	9999	9999	9999
1353	180	Lebanon	Female	> 20 years	5th level	Clinical	Unmarried	Yes	Yes	Dual user	Yes	Yes/Don't know	Yes	Yes/Don't know	No	Yes/Don't know	Yes	No	Agree	Agree	Neutral	At school	Agree	Disagree	Disagree	Neutral	Neutral	Neutral	> 2 years	< 20 times a day	After 1-2 hours	9999	9999	9999	9999	9999
1354	181	Lebanon	Female	> 20 years	3rd level	Clinical	Unmarried	Yes	No	Never smoke	No	Yes/Don't know	Yes	No	No	No	No/Don't know	No	Neutral	Agree	Agree	At school	Disagree	Disagree	9999	9999	9999	9999	9999	9999	9999	9999	9999	9999	9999	9999
1355	182	Lebanon	Female	≤ 20 years	3rd level	Clinical	Unmarried	Yes	No	Never smoke	Yes	No	Yes	Yes/Don't know	No	Yes/Don't know	Yes	Yes/Don't know	Agree	Agree	Neutral	At school	Agree	Neutral	9999	9999	9999	9999	9999	9999	9999	9999	9999	9999	9999	9999
1356	183	Lebanon	Female	≤ 20 years	1st level	Pre-clinical	Unmarried	Yes	No	Never smoke	No	Yes/Don't know	No/Don't know	Yes/Don't know	Yes/Don't know	Yes/Don't know	No/Don't know	Yes/Don't know	Neutral	Agree	Neutral	At school	Neutral	Neutral	9999	9999	9999	9999	9999	9999	9999	9999	9999	9999	9999	9999
1357	184	Lebanon	Male	> 20 years	5th level	Clinical	Unmarried	Yes	No	Never smoke	No	Yes/Don't know	Yes	Yes/Don't know	Yes/Don't know	No	No/Don't know	Yes/Don't know	Agree	Agree	Agree	At university	Agree	Agree	9999	9999	9999	9999	9999	9999	9999	9999	9999	9999	9999	9999
1358	185	Lebanon	Male	> 20 years	5th level	Clinical	Unmarried	No	No	Never smoke	No	Yes/Don't know	Yes	Yes/Don't know	Yes/Don't know	Yes/Don't know	No/Don't know	Yes/Don't know	Neutral	Agree	Agree	At school	Agree	Agree	9999	9999	9999	9999	9999	9999	9999	9999	9999	9999	9999	9999
1359	186	Lebanon	Female	≤ 20 years	2nd level	Pre-clinical	Unmarried	Yes	No	Never smoke	No	Yes/Don't know	No/Don't know	Yes/Don't know	Yes/Don't know	Yes/Don't know	Yes	Yes/Don't know	Neutral	Agree	Neutral	At school	Disagree	Disagree	9999	9999	9999	9999	9999	9999	9999	9999	9999	9999	9999	9999
1360	187	Lebanon	Female	≤ 20 years	2nd level	Pre-clinical	Unmarried	No	No	Tobacco only	No	Yes/Don't know	No/Don't know	Yes/Don't know	Yes/Don't know	Yes/Don't know	No/Don't know	Yes/Don't know	Agree	Agree	Neutral	At school	Agree	Disagree	9999	9999	9999	9999	9999	9999	9999	9999	9999	9999	9999	9999
1361	188	Lebanon	Male	≤ 20 years	2nd level	Pre-clinical	Unmarried	Yes	No	Never smoke	Yes	Yes/Don't know	Yes	Yes/Don't know	Yes/Don't know	Yes/Don't know	Yes	Yes/Don't know	Neutral	Agree	Disagree	At school	Agree	Neutral	9999	9999	9999	9999	9999	9999	9999	9999	9999	9999	9999	9999
1362	189	Lebanon	Male	≤ 20 years	2nd level	Pre-clinical	Unmarried	Yes	Yes	Tobacco only	Yes	Yes/Don't know	Yes	Yes/Don't know	Yes/Don't know	Yes/Don't know	Yes	No	Disagree	Agree	Disagree	At school	Agree	Agree	Disagree	Neutral	Agree	Neutral	< 1 year	Not daily	It varies	9999	9999	9999	9999	9999
1363	190	Lebanon	Male	> 20 years	4th level	Clinical	Unmarried	Yes	Yes	Tobacco only	Yes	No	Yes	Yes/Don't know	Yes/Don't know	Yes/Don't know	Yes	Yes/Don't know	Agree	Agree	Neutral	At school	Agree	Agree	Disagree	Agree	Agree	Agree	> 2 years	< 20 times a day	After 1-2 hours	9999	9999	9999	9999	9999
1364	191	Lebanon	Female	> 20 years	5th level	Clinical	Unmarried	Yes	Yes	Tobacco only	Yes	No	Yes	Yes/Don't know	No	No	Yes	No	Disagree	Agree	Neutral	At university	Agree	Agree	Disagree	Agree	Agree	Neutral	> 2 years	< 20 times a day	After wake-up	9999	9999	9999	9999	9999
1365	192	Lebanon	Female	≤ 20 years	3rd level	Clinical	Unmarried	Yes	Yes	Never smoke	No	No	Yes	Yes/Don't know	Yes/Don't know	Yes/Don't know	Yes	Yes/Don't know	Neutral	Agree	Disagree	At school	Agree	Neutral	9999	9999	9999	9999	9999	9999	9999	9999	9999	9999	9999	9999
1366	193	Lebanon	Female	≤ 20 years	3rd level	Clinical	Unmarried	Yes	No	Never smoke	No	Yes/Don't know	Yes	Yes/Don't know	Yes/Don't know	Yes/Don't know	No/Don't know	Yes/Don't know	Agree	Agree	Neutral	At school	Agree	Neutral	9999	9999	9999	9999	9999	9999	9999	9999	9999	9999	9999	9999
1367	194	Lebanon	Male	> 20 years	5th level	Clinical	Unmarried	Yes	Yes	E-cig. only	Yes	Yes/Don't know	Yes	Yes/Don't know	Yes/Don't know	Yes/Don't know	Yes	Yes/Don't know	Agree	Agree	Disagree	At school	Agree	Agree	Disagree	Disagree	Agree	Agree	> 2 years	≥ 20 times a day	It varies	Important	Important	Not important	Not important	Not important
1368	195	Lebanon	Female	≤ 20 years	3rd level	Clinical	Unmarried	Yes	No	Never smoke	Yes	Yes/Don't know	Yes	Yes/Don't know	Yes/Don't know	Yes/Don't know	No/Don't know	Yes/Don't know	Neutral	Agree	Neutral	No need	Agree	Agree	9999	9999	9999	9999	9999	9999	9999	9999	9999	9999	9999	9999
1369	196	Lebanon	Female	≤ 20 years	2nd level	Pre-clinical	Unmarried	Yes	No	Tobacco only	No	Yes/Don't know	Yes	No	Yes/Don't know	Yes/Don't know	Yes	No	Neutral	Agree	Neutral	At school	Agree	Agree	9999	9999	9999	9999	9999	9999	9999	9999	9999	9999	9999	9999
1370	197	Lebanon	Male	> 20 years	5th level	Clinical	Unmarried	Yes	No	Tobacco only	No	Yes/Don't know	Yes	Yes/Don't know	Yes/Don't know	Yes/Don't know	No/Don't know	Yes/Don't know	Agree	Neutral	Neutral	No need	Disagree	Agree	Agree	Agree	Agree	Agree	< 1 year	Not daily	It varies	9999	9999	9999	9999	9999
1371	198	Lebanon	Female	> 20 years	5th level	Clinical	Unmarried	Yes	No	Never smoke	No	Yes/Don't know	Yes	Yes/Don't know	No	No	No/Don't know	No	Agree	Agree	Neutral	At school	Neutral	Neutral	9999	9999	9999	9999	9999	9999	9999	9999	9999	9999	9999	9999
1372	199	Lebanon	Female	> 20 years	5th level	Clinical	Unmarried	No	No	Never smoke	No	No	Yes	No	No	No	Yes	Yes/Don't know	Neutral	Agree	Agree	At school	Neutral	Neutral	9999	9999	9999	9999	9999	9999	9999	9999	9999	9999	9999	9999
1373	200	Lebanon	Female	≤ 20 years	2nd level	Pre-clinical	Unmarried	Yes	No	Never smoke	No	Yes/Don't know	Yes	No	Yes/Don't know	Yes/Don't know	Yes	No	Disagree	Agree	Disagree	At school	Agree	Disagree	9999	9999	9999	9999	9999	9999	9999	9999	9999	9999	9999	9999
1374	201	Lebanon	Female	≤ 20 years	2nd level	Pre-clinical	Unmarried	Yes	No	Never smoke	No	Yes/Don't know	Yes	Yes/Don't know	No	Yes/Don't know	Yes	Yes/Don't know	Agree	Agree	Agree	At school	Agree	Agree	9999	9999	9999	9999	9999	9999	9999	9999	9999	9999	9999	9999
1375	202	Lebanon	Female	> 20 years	3rd level	Clinical	Unmarried	Yes	No	Never smoke	No	Yes/Don't know	Yes	Yes/Don't know	Yes/Don't know	No	No/Don't know	Yes/Don't know	Neutral	Agree	Neutral	At school	Agree	Agree	9999	9999	9999	9999	9999	9999	9999	9999	9999	9999	9999	9999
1376	203	Lebanon	Male	≤ 20 years	2nd level	Pre-clinical	Unmarried	Yes	No	Never smoke	Yes	Yes/Don't know	Yes	Yes/Don't know	Yes/Don't know	Yes/Don't know	Yes	No	Neutral	Agree	Agree	At school	Agree	Agree	9999	9999	9999	9999	9999	9999	9999	9999	9999	9999	9999	9999
1377	204	Lebanon	Female	≤ 20 years	3rd level	Clinical	Unmarried	Yes	No	Never smoke	Yes	Yes/Don't know	Yes	Yes/Don't know	Yes/Don't know	Yes/Don't know	Yes	Yes/Don't know	Agree	Agree	Neutral	At school	Agree	Neutral	9999	9999	9999	9999	9999	9999	9999	9999	9999	9999	9999	9999
1378	205	Lebanon	Female	≤ 20 years	2nd level	Pre-clinical	Unmarried	Yes	Yes	Never smoke	No	Yes/Don't know	No/Don't know	Yes/Don't know	Yes/Don't know	Yes/Don't know	No/Don't know	Yes/Don't know	Agree	Agree	Neutral	At school	Agree	Neutral	9999	9999	9999	9999	9999	9999	9999	9999	9999	9999	9999	9999
1379	206	Lebanon	Female	≤ 20 years	2nd level	Pre-clinical	Unmarried	Yes	Yes	Never smoke	Yes	Yes/Don't know	No/Don't know	Yes/Don't know	Yes/Don't know	Yes/Don't know	No/Don't know	Yes/Don't know	Neutral	Agree	Neutral	At school	Agree	Disagree	9999	9999	9999	9999	9999	9999	9999	9999	9999	9999	9999	9999
1380	207	Lebanon	Female	> 20 years	3rd level	Clinical	Unmarried	Yes	No	Never smoke	No	Yes/Don't know	Yes	No	Yes/Don't know	Yes/Don't know	Yes	Yes/Don't know	Disagree	Agree	Neutral	At school	Agree	Agree	9999	9999	9999	9999	9999	9999	9999	9999	9999	9999	9999	9999
1381	208	Lebanon	Male	≤ 20 years	3rd level	Clinical	Unmarried	Yes	Yes	Tobacco only	Yes	Yes/Don't know	Yes	Yes/Don't know	Yes/Don't know	Yes/Don't know	Yes	Yes/Don't know	Neutral	Agree	Disagree	At school	Agree	Agree	Disagree	Agree	Agree	Disagree	> 2 years	< 20 times a day	It varies	9999	9999	9999	9999	9999
1382	209	Lebanon	Male	≤ 20 years	2nd level	Pre-clinical	Unmarried	Yes	No	Never smoke	No	Yes/Don't know	Yes	Yes/Don't know	Yes/Don't know	Yes/Don't know	No/Don't know	Yes/Don't know	Disagree	Neutral	Neutral	At school	Agree	Neutral	9999	9999	9999	9999	9999	9999	9999	9999	9999	9999	9999	9999
1383	210	Lebanon	Female	≤ 20 years	1st level	Pre-clinical	Married	Yes	No	Never smoke	Yes	Yes/Don't know	No/Don't know	Yes/Don't know	Yes/Don't know	Yes/Don't know	No/Don't know	No	Neutral	Agree	Neutral	At school	Agree	Neutral	9999	9999	9999	9999	9999	9999	9999	9999	9999	9999	9999	9999
1384	211	Lebanon	Female	≤ 20 years	2nd level	Pre-clinical	Unmarried	Yes	No	Never smoke	Yes	Yes/Don't know	No/Don't know	Yes/Don't know	Yes/Don't know	Yes/Don't know	Yes	Yes/Don't know	Disagree	Agree	Disagree	At school	Agree	Disagree	9999	9999	9999	9999	9999	9999	9999	9999	9999	9999	9999	9999
1385	212	Lebanon	Female	> 20 years	5th level	Clinical	Unmarried	Yes	No	Never smoke	Yes	Yes/Don't know	No/Don't know	Yes/Don't know	Yes/Don't know	Yes/Don't know	No/Don't know	Yes/Don't know	Neutral	Agree	Disagree	At school	Agree	Agree	9999	9999	9999	9999	9999	9999	9999	9999	9999	9999	9999	9999
1386	213	Lebanon	Male	≤ 20 years	3rd level	Clinical	Unmarried	Yes	No	Never smoke	No	No	Yes	No	Yes/Don't know	Yes/Don't know	Yes	No	Neutral	Agree	Neutral	At school	Agree	Neutral	9999	9999	9999	9999	9999	9999	9999	9999	9999	9999	9999	9999
1387	214	Lebanon	Male	≤ 20 years	1st level	Pre-clinical	Unmarried	Yes	No	Never smoke	No	Yes/Don't know	No/Don't know	Yes/Don't know	Yes/Don't know	Yes/Don't know	No/Don't know	Yes/Don't know	Disagree	Agree	Agree	At school	Agree	Agree	9999	9999	9999	9999	9999	9999	9999	9999	9999	9999	9999	9999
1388	215	Lebanon	Male	≤ 20 years	1st level	Pre-clinical	Unmarried	Yes	No	Never smoke	No	Yes/Don't know	No/Don't know	Yes/Don't know	Yes/Don't know	Yes/Don't know	No/Don't know	Yes/Don't know	Disagree	Agree	Agree	At school	Agree	Agree	9999	9999	9999	9999	9999	9999	9999	9999	9999	9999	9999	9999
1389	216	Lebanon	Male	≤ 20 years	1st level	Pre-clinical	Unmarried	Yes	No	Never smoke	No	Yes/Don't know	Yes	Yes/Don't know	No	Yes/Don't know	Yes	No	Neutral	Agree	Neutral	At school	Agree	Agree	9999	9999	9999	9999	9999	9999	9999	9999	9999	9999	9999	9999
1390	217	Lebanon	Female	≤ 20 years	1st level	Pre-clinical	Unmarried	Yes	No	Never smoke	Yes	Yes/Don't know	No/Don't know	Yes/Don't know	Yes/Don't know	Yes/Don't know	No/Don't know	Yes/Don't know	Disagree	Agree	Neutral	At school	Neutral	Neutral	9999	9999	9999	9999	9999	9999	9999	9999	9999	9999	9999	9999
1391	218	Lebanon	Female	≤ 20 years	1st level	Pre-clinical	Unmarried	Yes	No	Never smoke	No	Yes/Don't know	Yes	No	No	No	Yes	No	Disagree	Agree	Agree	At school	Agree	Agree	9999	9999	9999	9999	9999	9999	9999	9999	9999	9999	9999	9999
1392	219	Lebanon	Male	≤ 20 years	1st level	Pre-clinical	Unmarried	Yes	No	Never smoke	Yes	Yes/Don't know	Yes	Yes/Don't know	Yes/Don't know	Yes/Don't know	Yes	Yes/Don't know	Agree	Agree	Neutral	At school	Agree	Agree	9999	9999	9999	9999	9999	9999	9999	9999	9999	9999	9999	9999
1393	220	Lebanon	Female	≤ 20 years	1st level	Pre-clinical	Unmarried	Yes	No	Never smoke	Yes	Yes/Don't know	Yes	Yes/Don't know	Yes/Don't know	Yes/Don't know	Yes	Yes/Don't know	Neutral	Neutral	Neutral	At school	Disagree	Agree	9999	9999	9999	9999	9999	9999	9999	9999	9999	9999	9999	9999
1394	221	Lebanon	Female	≤ 20 years	1st level	Pre-clinical	Unmarried	Yes	No	Never smoke	No	Yes/Don't know	Yes	Yes/Don't know	Yes/Don't know	Yes/Don't know	Yes	No	Neutral	Agree	Neutral	At school	Agree	Agree	9999	9999	9999	9999	9999	9999	9999	9999	9999	9999	9999	9999
1395	222	Lebanon	Male	≤ 20 years	1st level	Pre-clinical	Unmarried	Yes	No	Never smoke	No	Yes/Don't know	Yes	Yes/Don't know	Yes/Don't know	Yes/Don't know	Yes	No	Agree	Agree	Neutral	At school	Agree	Agree	9999	9999	9999	9999	9999	9999	9999	9999	9999	9999	9999	9999
1396	223	Lebanon	Female	≤ 20 years	1st level	Pre-clinical	Unmarried	Yes	No	Never smoke	No	Yes/Don't know	Yes	No	No	Yes/Don't know	Yes	No	Disagree	Agree	Agree	At school	Neutral	Neutral	9999	9999	9999	9999	9999	9999	9999	9999	9999	9999	9999	9999
1397	224	Lebanon	Female	≤ 20 years	1st level	Pre-clinical	Unmarried	Yes	No	Never smoke	No	Yes/Don't know	No/Don't know	Yes/Don't know	Yes/Don't know	Yes/Don't know	No/Don't know	Yes/Don't know	Agree	Agree	Neutral	At university	Agree	Agree	9999	9999	9999	9999	9999	9999	9999	9999	9999	9999	9999	9999
1398	225	Lebanon	Male	> 20 years	3rd level	Clinical	Unmarried	Yes	No	Tobacco only	No	No	Yes	No	No	Yes/Don't know	Yes	No	Disagree	Agree	Neutral	At school	Agree	Agree	Disagree	Agree	Agree	Neutral	> 2 years	< 20 times a day	After 1-2 hours	9999	9999	9999	9999	9999
1399	226	Lebanon	Male	≤ 20 years	1st level	Pre-clinical	Unmarried	Yes	No	Never smoke	No	Yes/Don't know	Yes	Yes/Don't know	Yes/Don't know	Yes/Don't know	No/Don't know	Yes/Don't know	Disagree	Disagree	Neutral	No need	Neutral	Neutral	9999	9999	9999	9999	9999	9999	9999	9999	9999	9999	9999	9999
1400	227	Lebanon	Female	> 20 years	1st level	Pre-clinical	Unmarried	Yes	No	Never smoke	Yes	Yes/Don't know	Yes	Yes/Don't know	Yes/Don't know	Yes/Don't know	No/Don't know	Yes/Don't know	Agree	Agree	Agree	At university	Agree	Agree	9999	9999	9999	9999	9999	9999	9999	9999	9999	9999	9999	9999
1401	228	Lebanon	Female	≤ 20 years	3rd level	Clinical	Unmarried	Yes	No	Never smoke	No	Yes/Don't know	Yes	Yes/Don't know	Yes/Don't know	Yes/Don't know	Yes	Yes/Don't know	Disagree	Agree	Neutral	At university	Agree	Neutral	9999	9999	9999	9999	9999	9999	9999	9999	9999	9999	9999	9999
1402	229	Lebanon	Female	≤ 20 years	1st level	Pre-clinical	Unmarried	Yes	No	Never smoke	No	Yes/Don't know	Yes	Yes/Don't know	Yes/Don't know	Yes/Don't know	No/Don't know	Yes/Don't know	Neutral	Agree	Disagree	At school	Agree	Disagree	9999	9999	9999	9999	9999	9999	9999	9999	9999	9999	9999	9999
1403	230	Lebanon	Female	> 20 years	3rd level	Clinical	Unmarried	Yes	No	Never smoke	No	Yes/Don't know	Yes	Yes/Don't know	Yes/Don't know	Yes/Don't know	No/Don't know	Yes/Don't know	Agree	Agree	Neutral	At school	Agree	Disagree	9999	9999	9999	9999	9999	9999	9999	9999	9999	9999	9999	9999
1404	231	Lebanon	Female	> 20 years	3rd level	Clinical	Unmarried	Yes	No	Never smoke	No	Yes/Don't know	Yes	No	Yes/Don't know	No	No/Don't know	No	Disagree	Agree	Disagree	At school	Agree	Agree	9999	9999	9999	9999	9999	9999	9999	9999	9999	9999	9999	9999
1405	232	Lebanon	Female	≤ 20 years	1st level	Pre-clinical	Unmarried	Yes	No	Never smoke	No	Yes/Don't know	Yes	Yes/Don't know	Yes/Don't know	Yes/Don't know	Yes	Yes/Don't know	Neutral	Agree	Disagree	At school	Neutral	Agree	9999	9999	9999	9999	9999	9999	9999	9999	9999	9999	9999	9999
1406	233	Lebanon	Male	≤ 20 years	1st level	Pre-clinical	Unmarried	Yes	No	Never smoke	Yes	Yes/Don't know	Yes	Yes/Don't know	Yes/Don't know	Yes/Don't know	Yes	Yes/Don't know	Neutral	Agree	Disagree	At school	Neutral	Neutral	9999	9999	9999	9999	9999	9999	9999	9999	9999	9999	9999	9999
1407	234	Lebanon	Male	≤ 20 years	1st level	Pre-clinical	Unmarried	Yes	No	Never smoke	Yes	Yes/Don't know	Yes	Yes/Don't know	Yes/Don't know	Yes/Don't know	Yes	Yes/Don't know	Neutral	Agree	Disagree	At school	Neutral	Neutral	9999	9999	9999	9999	9999	9999	9999	9999	9999	9999	9999	9999
1408	235	Lebanon	Male	> 20 years	3rd level	Clinical	Unmarried	No	No	Never smoke	No	Yes/Don't know	Yes	Yes/Don't know	Yes/Don't know	Yes/Don't know	No/Don't know	Yes/Don't know	Neutral	Agree	Neutral	At university	Agree	Neutral	9999	9999	9999	9999	9999	9999	9999	9999	9999	9999	9999	9999
1409	236	Lebanon	Female	≤ 20 years	1st level	Pre-clinical	Unmarried	Yes	No	Never smoke	No	Yes/Don't know	Yes	No	No	No	Yes	No	Neutral	Agree	Agree	At school	Agree	Agree	9999	9999	9999	9999	9999	9999	9999	9999	9999	9999	9999	9999
1410	237	Lebanon	Female	≤ 20 years	1st level	Pre-clinical	Unmarried	Yes	No	Never smoke	No	Yes/Don't know	Yes	Yes/Don't know	Yes/Don't know	Yes/Don't know	No/Don't know	Yes/Don't know	Agree	Agree	Neutral	At university	Neutral	Neutral	9999	9999	9999	9999	9999	9999	9999	9999	9999	9999	9999	9999
1411	238	Lebanon	Female	≤ 20 years	1st level	Pre-clinical	Unmarried	Yes	No	Never smoke	No	Yes/Don't know	Yes	Yes/Don't know	Yes/Don't know	Yes/Don't know	No/Don't know	Yes/Don't know	Neutral	Agree	Neutral	At school	Agree	Neutral	9999	9999	9999	9999	9999	9999	9999	9999	9999	9999	9999	9999
1412	239	Lebanon	Male	> 20 years	3rd level	Clinical	Unmarried	Yes	Yes	Never smoke	Yes	No	Yes	Yes/Don't know	Yes/Don't know	Yes/Don't know	No/Don't know	No	Agree	Agree	Neutral	At school	Agree	Neutral	9999	9999	9999	9999	9999	9999	9999	9999	9999	9999	9999	9999
1413	240	Lebanon	Male	≤ 20 years	1st level	Pre-clinical	Unmarried	Yes	Yes	E-cig. only	Yes	Yes/Don't know	Yes	Yes/Don't know	Yes/Don't know	Yes/Don't know	Yes	Yes/Don't know	Agree	Disagree	Disagree	At university	Agree	Agree	Neutral	Agree	Agree	Agree	1-2 years	< 20 times a day	It varies	Not sure	Not important	Not important	Not important	Not important
1414	241	Lebanon	Female	≤ 20 years	1st level	Pre-clinical	Unmarried	Yes	No	Never smoke	No	Yes/Don't know	No/Don't know	Yes/Don't know	No	Yes/Don't know	No/Don't know	Yes/Don't know	Neutral	Agree	Disagree	At university	Disagree	Neutral	9999	9999	9999	9999	9999	9999	9999	9999	9999	9999	9999	9999
1415	242	Lebanon	Female	≤ 20 years	1st level	Pre-clinical	Unmarried	Yes	No	Never smoke	No	Yes/Don't know	Yes	Yes/Don't know	Yes/Don't know	Yes/Don't know	No/Don't know	Yes/Don't know	Agree	Agree	Neutral	At school	Agree	Neutral	9999	9999	9999	9999	9999	9999	9999	9999	9999	9999	9999	9999
1416	243	Lebanon	Male	> 20 years	3rd level	Clinical	Unmarried	Yes	No	Never smoke	No	No	Yes	Yes/Don't know	No	Yes/Don't know	No/Don't know	Yes/Don't know	Neutral	Agree	Neutral	At school	Agree	Disagree	9999	9999	9999	9999	9999	9999	9999	9999	9999	9999	9999	9999
1417	244	Lebanon	Female	≤ 20 years	1st level	Pre-clinical	Unmarried	Yes	No	Never smoke	Yes	Yes/Don't know	Yes	Yes/Don't know	Yes/Don't know	Yes/Don't know	No/Don't know	Yes/Don't know	Disagree	Agree	Agree	At university	Neutral	Neutral	9999	9999	9999	9999	9999	9999	9999	9999	9999	9999	9999	9999
1418	245	Lebanon	Female	≤ 20 years	1st level	Pre-clinical	Unmarried	Yes	No	Never smoke	No	No	Yes	Yes/Don't know	Yes/Don't know	Yes/Don't know	Yes	No	Disagree	Agree	Agree	At school	Agree	Agree	9999	9999	9999	9999	9999	9999	9999	9999	9999	9999	9999	9999
1419	246	Lebanon	Male	> 20 years	1st level	Pre-clinical	Unmarried	No	No	Tobacco only	No	Yes/Don't know	No/Don't know	Yes/Don't know	Yes/Don't know	Yes/Don't know	No/Don't know	Yes/Don't know	Neutral	Neutral	Neutral	At school	Disagree	Disagree	Neutral	Neutral	Neutral	Neutral	< 1 year	9999	9999	9999	9999	9999	9999	9999
1420	247	Lebanon	Male	≤ 20 years	1st level	Pre-clinical	Unmarried	Yes	No	Never smoke	No	Yes/Don't know	No/Don't know	Yes/Don't know	No	Yes/Don't know	No/Don't know	No	Disagree	Agree	Agree	At school	Agree	Agree	9999	9999	9999	9999	9999	9999	9999	9999	9999	9999	9999	9999
1421	248	Lebanon	Female	≤ 20 years	3rd level	Clinical	Unmarried	Yes	No	Never smoke	Yes	Yes/Don't know	Yes	Yes/Don't know	Yes/Don't know	Yes/Don't know	No/Don't know	Yes/Don't know	Neutral	Agree	Neutral	At school	Agree	Disagree	9999	9999	9999	9999	9999	9999	9999	9999	9999	9999	9999	9999
1422	249	Lebanon	Female	≤ 20 years	1st level	Pre-clinical	Unmarried	Yes	Yes	Dual user	Yes	Yes/Don't know	Yes	Yes/Don't know	No	Yes/Don't know	Yes	No	Disagree	Agree	Neutral	At school	Neutral	Neutral	Disagree	Disagree	Agree	Neutral	1-2 years	Not daily	It varies	9999	9999	9999	9999	9999
1423	250	Lebanon	Female	≤ 20 years	3rd level	Clinical	Unmarried	Yes	No	Never smoke	No	Yes/Don't know	Yes	Yes/Don't know	Yes/Don't know	Yes/Don't know	No/Don't know	Yes/Don't know	Neutral	Agree	Agree	At school	Agree	Agree	9999	9999	9999	9999	9999	9999	9999	9999	9999	9999	9999	9999
1424	251	Lebanon	Female	≤ 20 years	1st level	Pre-clinical	Unmarried	Yes	Yes	Never smoke	Yes	No	Yes	Yes/Don't know	Yes/Don't know	Yes/Don't know	No/Don't know	Yes/Don't know	Agree	Agree	Neutral	At school	Agree	Agree	9999	9999	9999	9999	9999	9999	9999	9999	9999	9999	9999	9999
1425	252	Lebanon	Male	> 20 years	3rd level	Clinical	Unmarried	Yes	Yes	Never smoke	Yes	Yes/Don't know	Yes	Yes/Don't know	No	Yes/Don't know	Yes	Yes/Don't know	Agree	Agree	Disagree	At school	Agree	Agree	9999	9999	9999	9999	9999	9999	9999	9999	9999	9999	9999	9999
1426	253	Lebanon	Male	≤ 20 years	1st level	Pre-clinical	Unmarried	No	No	Never smoke	No	Yes/Don't know	Yes	Yes/Don't know	Yes/Don't know	Yes/Don't know	Yes	Yes/Don't know	Disagree	Agree	Neutral	At school	Agree	Agree	9999	9999	9999	9999	9999	9999	9999	9999	9999	9999	9999	9999
1427	254	Lebanon	Female	≤ 20 years	3rd level	Clinical	Unmarried	Yes	Yes	Never smoke	No	Yes/Don't know	Yes	Yes/Don't know	Yes/Don't know	Yes/Don't know	Yes	Yes/Don't know	Agree	Agree	Disagree	At school	Agree	Neutral	9999	9999	9999	9999	9999	9999	9999	9999	9999	9999	9999	9999
1428	255	Lebanon	Male	> 20 years	3rd level	Clinical	Unmarried	Yes	No	Never smoke	Yes	Yes/Don't know	Yes	Yes/Don't know	Yes/Don't know	Yes/Don't know	Yes	Yes/Don't know	Agree	Agree	Disagree	At school	Agree	Agree	9999	9999	9999	9999	9999	9999	9999	9999	9999	9999	9999	9999
1429	256	Lebanon	Male	≤ 20 years	3rd level	Clinical	Unmarried	Yes	No	Tobacco only	No	Yes/Don't know	No/Don't know	Yes/Don't know	Yes/Don't know	Yes/Don't know	Yes	No	Disagree	Agree	Neutral	At school	Agree	Neutral	Disagree	Neutral	Agree	Agree	1-2 years	< 20 times a day	It varies	9999	9999	9999	9999	9999
1430	257	Lebanon	Female	≤ 20 years	2nd level	Pre-clinical	Unmarried	Yes	No	Never smoke	No	Yes/Don't know	Yes	Yes/Don't know	Yes/Don't know	Yes/Don't know	Yes	Yes/Don't know	Agree	Agree	Agree	At school	Neutral	Neutral	9999	9999	9999	9999	9999	9999	9999	9999	9999	9999	9999	9999
1431	1	Malaysia	Male	> 20 years	3rd level	Clinical	Unmarried	Yes	No	Never smoke	No	Yes/Don't know	Yes	No	No	No	Yes	No	Neutral	Agree	Agree	At school	Agree	Neutral	9999	9999	9999	9999	9999	9999	9999	9999	9999	9999	9999	9999
1432	2	Malaysia	Female	> 20 years	5th level	Clinical	Unmarried	Yes	No	Never smoke	No	No	Yes	Yes/Don't know	No	No	Yes	No	Neutral	Agree	Agree	At school	Agree	Agree	9999	9999	9999	9999	9999	9999	9999	9999	9999	9999	9999	9999
1433	3	Malaysia	Female	> 20 years	5th level	Clinical	Unmarried	Yes	No	Never smoke	No	Yes/Don't know	Yes	Yes/Don't know	Yes/Don't know	No	Yes	Yes/Don't know	Neutral	Agree	Agree	At school	Agree	Neutral	9999	9999	9999	9999	9999	9999	9999	9999	9999	9999	9999	9999
1434	4	Malaysia	Female	> 20 years	3rd level	Clinical	Unmarried	Yes	No	Never smoke	No	Yes/Don't know	Yes	Yes/Don't know	No	Yes/Don't know	Yes	Yes/Don't know	Neutral	Agree	Neutral	At school	Agree	Agree	9999	9999	9999	9999	9999	9999	9999	9999	9999	9999	9999	9999
1435	5	Malaysia	Female	> 20 years	3rd level	Clinical	Unmarried	Yes	No	Never smoke	No	Yes/Don't know	Yes	Yes/Don't know	Yes/Don't know	Yes/Don't know	No/Don't know	Yes/Don't know	Neutral	Agree	Neutral	At school	Agree	Neutral	9999	9999	9999	9999	9999	9999	9999	9999	9999	9999	9999	9999
1436	6	Malaysia	Female	> 20 years	3rd level	Clinical	Unmarried	Yes	No	Never smoke	No	Yes/Don't know	Yes	Yes/Don't know	No	No	Yes	Yes/Don't know	Disagree	Agree	Neutral	At school	Agree	Disagree	9999	9999	9999	9999	9999	9999	9999	9999	9999	9999	9999	9999
1437	7	Malaysia	Female	> 20 years	3rd level	Clinical	Unmarried	Yes	No	Never smoke	No	No	Yes	No	No	No	Yes	No	Disagree	Agree	Agree	At school	Agree	Agree	9999	9999	9999	9999	9999	9999	9999	9999	9999	9999	9999	9999
1438	8	Malaysia	Female	> 20 years	3rd level	Clinical	Unmarried	Yes	Yes	Never smoke	Yes	No	Yes	Yes/Don't know	No	Yes/Don't know	Yes	Yes/Don't know	Agree	Agree	Disagree	At university	Agree	Agree	9999	9999	9999	9999	9999	9999	9999	9999	9999	9999	9999	9999
1439	9	Malaysia	Female	> 20 years	5th level	Clinical	Unmarried	Yes	No	Never smoke	No	Yes/Don't know	Yes	No	Yes/Don't know	No	Yes	Yes/Don't know	Neutral	Agree	Neutral	At school	Agree	Disagree	9999	9999	9999	9999	9999	9999	9999	9999	9999	9999	9999	9999
1440	10	Malaysia	Female	> 20 years	3rd level	Clinical	Unmarried	Yes	No	Never smoke	No	Yes/Don't know	Yes	Yes/Don't know	Yes/Don't know	No	No/Don't know	Yes/Don't know	Disagree	Agree	Neutral	At school	Agree	Neutral	9999	9999	9999	9999	9999	9999	9999	9999	9999	9999	9999	9999
1441	11	Malaysia	Female	> 20 years	3rd level	Clinical	Unmarried	Yes	No	Never smoke	No	Yes/Don't know	Yes	Yes/Don't know	Yes/Don't know	Yes/Don't know	Yes	Yes/Don't know	Neutral	Agree	Neutral	At school	Agree	Neutral	9999	9999	9999	9999	9999	9999	9999	9999	9999	9999	9999	9999
1442	12	Malaysia	Male	> 20 years	3rd level	Clinical	Unmarried	Yes	No	Never smoke	Yes	No	Yes	Yes/Don't know	Yes/Don't know	Yes/Don't know	Yes	Yes/Don't know	Neutral	Agree	Agree	At school	Agree	Neutral	9999	9999	9999	9999	9999	9999	9999	9999	9999	9999	9999	9999
1443	13	Malaysia	Female	> 20 years	3rd level	Clinical	Unmarried	Yes	No	Never smoke	Yes	No	Yes	Yes/Don't know	No	Yes/Don't know	Yes	Yes/Don't know	Disagree	Agree	Agree	At school	Agree	Agree	9999	9999	9999	9999	9999	9999	9999	9999	9999	9999	9999	9999
1444	14	Malaysia	Female	> 20 years	3rd level	Clinical	Unmarried	Yes	No	Never smoke	No	No	Yes	No	No	No	Yes	No	Disagree	Agree	Neutral	At school	Agree	Agree	9999	9999	9999	9999	9999	9999	9999	9999	9999	9999	9999	9999
1445	15	Malaysia	Male	> 20 years	3rd level	Clinical	Unmarried	Yes	Yes	E-cig. only	Yes	No	Yes	No	Yes/Don't know	No	Yes	Yes/Don't know	Agree	Agree	Neutral	At university	Agree	Agree	Disagree	Disagree	Neutral	Neutral	> 2 years	≥ 20 times a day	It varies	Important	Important	Not important	Important	Not important
1446	16	Malaysia	Female	> 20 years	3rd level	Clinical	Unmarried	Yes	No	Never smoke	Yes	No	Yes	Yes/Don't know	Yes/Don't know	Yes/Don't know	Yes	Yes/Don't know	Disagree	Agree	Neutral	At school	Agree	Neutral	9999	9999	9999	9999	9999	9999	9999	9999	9999	9999	9999	9999
1447	17	Malaysia	Female	> 20 years	3rd level	Clinical	Unmarried	Yes	No	Never smoke	Yes	No	Yes	Yes/Don't know	Yes/Don't know	Yes/Don't know	Yes	No	Neutral	Agree	Neutral	At school	Agree	Disagree	9999	9999	9999	9999	9999	9999	9999	9999	9999	9999	9999	9999
1448	18	Malaysia	Female	> 20 years	3rd level	Clinical	Unmarried	Yes	No	Never smoke	No	No	Yes	Yes/Don't know	No	Yes/Don't know	Yes	Yes/Don't know	Disagree	Agree	Neutral	At school	Agree	Neutral	9999	9999	9999	9999	9999	9999	9999	9999	9999	9999	9999	9999
[truncated: 4,249 more rows]
